# Supplementary material for: Rapid Assessment of Ecosystem Service Co-Benefits of Biodiversity Priority Areas in Madagascar
Source: PLoS One. 2016 Dec 22;11(12):e0168575. doi: 10.1371/journal.pone.0168575 (PMC5179119; doi:10.1371/journal.pone.0168575)
Supplement: S1 Table — (XLSX) [file pone.0168575.s001.xlsx]

## Sheet: Tabular_Results_binary
KEY BIODIVERSITY AREAS		PROVISIONING: FOOD			PROVISIONING: FRESHWATER			REGULATING: CLIMATE MITIGATION		REGULATING: DISASTER RISK REDUCTION		CULTURAL SERVICES		MULTI CRITERIA ANALYSIS	MULTI CRITERIA ANALYSIS (no carbon)
Plus_code	KBA Name	Contains commercial fishery?	Contains terrestrial/ freshwater ecosystems within 10km of food insecure people?	Contains marine/coastal ecosystems within 10km of food insecure people?	Provides domestic water?	Provides irrigation water?	Provides hydropower?	Carbon stock?	Potential avoided emissions?	Potential cyclone surge protection?	Potential flood protection?	Ecotourism data? (0 = DD)	Known cultural value? (0 = DD)	Important for carbon/water/ terrestrial food/ecotourism?	Important for water/terrestrial food/ecotourism?
0	Cap d'Ambre	0	1	0	1	1	0	1	0	0	0	0	0	1	1
1	Montagne des Francais	0	1	0	1	1	0	1	0	0	0	0	1	1	1
2	Cap Anorontany Archipel	0	0	1	0	0	0	0	0	0	0	0	0	1	1
3	East coast of Antsiranana	0	0	1	0	0	0	0	0	1	0	0	0	1	1
4	Mitsio Archipel	0	0	0	1	0	0	0	0	0	0	0	0	1	1
5	Ambavanankarana Wetland	0	1	1	1	1	0	1	0	1	1	0	0	1	1
6	Nosy Be and Satellites Islands (Nosy Tanihely)	0	1	1	1	1	0	0	0	1	0	1	0	1	1
7	Ampasindava/Rigny Bay (Est)	0	1	1	1	1	0	1	0	1	1	0	0	1	1
8	Sahamalaza Bay Wetlands	0	1	1	1	1	0	1	0	1	0	1	0	1	1
9	Loza Bay	0	1	1	1	1	0	1	0	1	1	0	0	1	1
10	Port Bérgé Wetlands	0	1	0	1	1	0	1	1	0	1	0	0	1	1
11	Mahajamba Anjajavy complex Bay	1	1	1	1	1	0	1	1	1	1	0	0	1	1
12	Bombetoka/Belemboka Bay and Marovoay wetlands (Betsiboka-Tsiribihina rivers)	0	1	1	1	1	0	1	1	1	1	0	0	1	1
13	Maevatanana-Ambato-Boeni Wetlands	0	1	0	1	1	0	1	1	0	1	0	0	1	1
14	Mahavavy Kinkony Future SAPM Wetlands	1	1	1	1	1	1	1	1	1	1	0	0	1	1
15	Baie de Baly National Park	1	1	1	1	1	0	1	1	1	0	1	0	1	1
16	Tsingy de Namoroka National Park	0	1	0	1	1	0	1	1	0	1	0	0	1	1
17	Cape St. André	0	1	1	1	1	0	1	1	0	0	0	0	1	1
18	Bemarivo Special Reserve	0	1	0	1	0	0	1	1	0	0	0	0	1	1
19	Tambohorano Wetlands	0	1	1	1	1	0	1	1	1	1	0	0	1	1
20	Barren Islands	1	0	0	0	0	0	0	0	0	0	0	0	0	0
21	Tsingy de Bemaraha National Park and Strict Nature Reserve	0	1	0	1	1	0	1	1	0	1	1	0	1	1
22	Manambolomaty Wetland Complex and Tsimembo Classified Forest/Bemamba wetland	0	1	1	1	1	0	1	1	1	0	0	0	1	1
23	Lake Ihotry-Mangoky Delta complex	0	1	1	1	1	0	1	1	1	1	0	0	1	1
24	Mikea Forest	1	1	1	1	1	0	1	1	1	1	1	0	1	1
25	Analavelona	0	1	0	1	1	0	1	0	0	1	0	0	1	1
26	Isalo National Park	0	1	0	1	1	0	1	0	0	1	1	0	1	1
27	Zombitse-Vohibasia National Park	0	1	0	1	1	0	1	0	0	1	0	0	1	1
28	Saint Augustin Forest	0	1	0	1	1	0	1	1	0	1	0	0	1	1
29	Beza Mahafaly Future SAPM	0	1	0	1	1	0	1	1	0	1	0	0	1	1
30	Amoron'i Onilahy et Onilahy River	0	1	0	1	1	0	1	1	1	1	0	0	1	1
31	Seven Lakes	0	1	0	1	1	0	1	1	0	1	0	0	1	1
32	Mahafaly Plateau North Future SAPM	1	1	0	1	1	0	1	1	0	1	0	0	1	1
33	Mahafaly Plateau forest complex	1	1	0	1	1	0	1	1	0	1	0	0	1	1
34	Menarandra Forest/Vohidefo	0	1	0	1	1	0	1	1	0	1	0	0	1	1
35	Southwestern Coastal Wetlands and Nosy Manitse Future SAPM Marine	0	1	1	1	1	0	1	1	1	1	0	0	1	1
36	East of Cap St. Marie	0	1	0	1	0	0	1	0	0	0	0	0	1	1
37	Andohahela National Park - Parcel I	0	1	0	1	1	1	1	1	0	1	1	0	1	1
38	Lakes Anony and Erombo	0	1	0	1	1	0	1	0	0	0	0	0	1	1
39	Tsitongambarika Classified Forest	0	1	0	1	1	0	1	1	0	1	0	0	1	1
40	Midongy Sud National Park	1	1	0	1	1	0	1	1	0	1	1	0	1	1
41	Kalambatritra Special Reserve	0	1	0	1	1	0	1	1	0	1	1	0	1	1
42	Manombo Special Reserve	0	1	0	1	1	1	1	0	0	1	1	0	1	1
43	Vondrozo Classified Forest and surrounding areas	0	1	0	1	1	0	1	1	0	1	0	1	1	1
44	Pic d'Ivohibe Special Reserve	0	1	0	1	1	0	1	1	0	1	0	0	1	1
45	Zafimaniry Classified Forest	0	1	0	1	1	1	1	1	0	1	0	0	1	1
46	Antoetra Ampadirana (Fohisokina)	0	1	0	1	1	1	1	1	0	1	0	0	1	1
47	Analamera Special Reserve	0	1	0	1	1	0	1	0	1	1	1	0	1	1
48	Ankarana Special Reserve	0	1	0	1	1	0	1	0	0	1	1	0	1	1
49	Bora Special Reserve	0	1	0	1	1	1	1	0	0	1	0	0	1	1
50	Lake Itasy	0	1	0	1	1	1	1	0	0	0	0	0	1	1
51	Onive Classified Forest	0	1	0	1	1	1	1	1	0	1	0	0	1	1
52	Angavokely Forestry Station	0	0	0	1	1	1	1	0	0	1	0	0	1	1
53	Ankeniheny-Lakato Future SAPM	0	1	0	1	1	1	1	1	0	1	0	0	1	1
54	Betampona Strict Nature Reserve	0	1	0	1	1	0	1	0	0	0	1	0	1	1
55	Mangerivola Special Reserve	0	1	0	1	1	0	1	1	0	1	0	0	1	1
56	Mantadia National Park and Analamazaotra Special Reserve	0	1	0	1	1	0	1	1	0	1	1	0	1	1
57	Zahamena National Park and Strict Reserve	0	1	0	1	1	1	1	0	0	1	1	1	1	1
58	Torotorofotsy Wetlands	0	1	0	1	1	0	1	0	0	1	0	0	1	1
59	Fierenana	0	1	0	1	1	0	1	1	0	1	0	0	1	1
60	Ambohitantely Special Reserve	0	1	0	1	1	1	1	1	0	1	1	0	1	1
61	Mangoro-Rianila rivers	0	1	0	1	1	0	1	0	0	1	0	0	1	1
62	North Pangalane	0	1	0	1	1	0	1	0	0	0	0	0	1	1
63	Lake Alaotra	0	1	0	1	1	0	0	0	0	0	0	0	1	1
64	Mananara-North National Park	0	1	0	1	1	0	1	0	0	1	1	0	1	1
65	Andranomena Special Reserve	0	1	0	1	1	0	1	1	0	1	1	0	1	1
66	Menabe-Antimena/corridor Kirindy-Ambadira/Upper Tsiribihana and Tsiribihana	0	1	0	1	1	0	1	1	0	1	0	0	1	1
67	Ankobohobo Wetlands	0	1	1	1	0	0	1	1	0	0	0	0	1	1
68	Andavakoera Classified Forest	0	1	0	1	1	0	1	0	0	1	0	0	1	1
69	Nosy Mangabe Special Reserve	0	0	0	0	0	0	0	0	0	0	0	0	0	0
70	Montagne d'Ambre National Park and Special Reserve	0	1	0	1	1	1	1	0	0	1	1	0	1	1
71	Zahamena-Ankeniheny SAPM	0	1	0	1	1	1	1	1	0	1	0	1	1	1
72	Bongolava Classified Forest (Marosely)	0	1	0	1	1	1	1	1	0	1	0	1	1	1
73	Kirindy Mite forest complex	0	1	0	1	1	0	1	1	0	1	0	0	1	1
74	Tsaratanana Future SAPM	0	1	0	1	1	1	1	1	0	1	0	0	1	1
75	Tsaratanana-Marojejy Future SAPM	0	1	0	1	1	1	1	1	0	1	0	0	1	1
76	West Masoala Future SAPM	0	1	1	1	0	0	1	0	0	0	0	0	1	1
77	East Masoala Future SAPM	0	1	1	1	1	0	1	1	0	0	0	0	1	1
78	Bidia-Bezavona Classified Forest	0	1	0	1	1	0	1	1	0	1	0	0	1	1
79	Ranomafana North Future SAPM	0	1	0	1	1	1	1	1	0	1	0	0	1	1
80	Ambositra Vondrozo Corridor	0	1	0	1	1	1	1	1	0	1	0	0	1	1
81	Zombitse-Vohibasia National Park surrounding areas	0	1	0	1	1	0	1	0	0	1	1	0	1	1
82	Ifotaky Complex Future SAPM	0	1	0	1	1	0	1	1	0	1	0	0	1	1
83	Kirindy Mite National Park and surrounding areas	1	1	1	1	1	0	1	1	0	1	1	0	1	1
84	Andohahela National Park - Parcel II	0	1	0	1	1	0	1	1	0	1	0	0	1	1
85	Andringitra National Park	0	1	0	1	1	0	1	1	0	1	1	0	1	1
86	Ranomafana National Park	0	1	0	1	1	1	1	0	0	1	1	0	1	1
87	Ankarafantsika Strict Nature Reserve, National Park, and Ampijoroa Forestry Station	0	1	0	1	1	1	1	1	0	1	1	0	1	1
88	Tsaratanana Strict Nature Reserve and adjacent areas	0	1	0	1	1	1	1	1	0	1	0	0	1	1
89	Manongarivo Special Reserve	0	1	0	1	1	0	1	0	0	1	1	0	1	1
90	Marojejy National Park	0	1	0	1	1	0	1	0	0	1	1	0	1	1
91	Anjanaharibe Sud Special Reserve	0	1	0	1	1	0	1	0	0	1	0	0	1	1
92	Masoala National Park	1	1	1	1	1	0	1	1	0	1	1	0	1	1
93	Ambatovaky Special Reserve	0	1	0	1	1	0	1	0	0	1	0	0	1	1
94	Beza-Mahafaly Special Reserve	0	1	0	1	1	0	1	1	0	0	1	0	1	1
95	Tampoketsa-Analamaitso Special Reserve	0	1	0	1	1	0	1	1	0	1	0	0	1	1
96	Maningoza Special Reserve	0	1	0	1	1	0	1	1	0	1	0	0	1	1
97	Kasijy Special Reserve	0	1	0	1	1	0	1	0	0	1	0	0	1	1
98	Ambohijanahary Special Reserve	0	1	0	1	1	0	1	0	0	1	0	0	1	1
99	Itremo Vakinakaratra Future SAPM	0	1	0	1	1	1	0	0	0	0	0	1	1	1
100	Ibity Future SAPM	0	0	0	1	1	1	1	0	0	1	0	1	1	1
101	Mahabo-Mananivo	0	1	0	1	1	0	1	1	0	1	0	0	1	1
102	Angodoka-Ambakoa (Besalampy)	0	1	0	1	1	0	1	1	0	1	0	0	1	1
103	Ambereny ( Tsimembo)	0	1	0	1	1	0	1	1	0	1	0	0	1	1
104	Nankinana (Ambodibonara-Masomeloka)	0	1	0	1	0	0	1	0	0	0	0	0	1	1
105	Nosy Varika	0	1	0	0	0	0	1	0	0	0	0	0	1	1
106	Ambila-Lemaitso Wetland	0	1	0	1	0	0	1	0	0	0	0	0	1	1
107	Sainte Marie Island (Ambohidena)	0	1	1	1	0	0	0	0	0	0	0	0	1	1
108	Tampolo	0	1	0	1	0	0	1	0	0	0	0	0	1	1
109	Mahatsara (Mahambo Foulpointe)	0	0	0	0	0	0	0	0	0	0	0	0	1	1
110	Analalava Foulpointe	0	1	0	1	1	0	1	0	0	0	0	0	1	1
111	Ambondrobe (Vohémar)	0	1	0	1	1	0	1	0	0	0	0	0	1	1
112	Sorata	0	1	0	1	1	1	1	1	0	1	0	0	1	1
113	Andravory (Andrafainkona)	0	1	0	1	1	0	1	1	0	1	0	0	1	1
114	Fanambana (Vohémar)	0	1	0	1	1	0	1	0	0	1	0	0	1	1
115	Ambanitazana (Antsiranana)	0	1	0	1	1	0	1	0	0	0	0	0	1	1
116	Ambohipiraka	0	1	0	1	1	0	1	0	0	1	0	0	1	1
117	Ilevika (Matsaborilava)	0	1	0	1	1	1	1	0	0	1	0	0	1	1
119	Oronjia Forest	0	1	1	0	0	0	1	0	1	0	0	0	1	1
120	Sahafary (Andranomena Antsiranana)	0	1	0	1	1	0	1	0	0	0	0	0	1	1
121	Rigny Complex Bay (Antsiranana)	0	1	1	1	1	0	1	0	1	0	0	0	1	1
122	Anjozorobe Angavo-Tsinjoarivo Corridor	0	1	0	1	1	1	1	1	0	1	0	0	1	1
123	Makira	1	1	0	1	1	0	1	1	0	1	0	0	1	1
124	Daraina-Loky Manambato SAPM	1	1	0	1	1	0	1	1	0	1	0	0	1	1
125	Mananara South River	0	1	0	1	1	0	0	0	0	0	0	0	1	1
126	Sambava River	0	0	0	1	1	0	1	0	0	0	0	0	1	1
127	Namorona-Faraony River	0	1	0	1	1	0	0	0	0	0	0	0	1	1
128	Maevarano River	0	1	0	1	1	0	1	0	0	0	0	0	1	1
129	Sofia River	0	1	0	1	1	0	1	0	0	1	0	0	1	1
130	Lake Andrapongy and Anjingo River	0	1	0	1	1	0	1	0	0	1	0	0	1	1
131	Mahanara River	0	1	0	1	1	0	1	0	0	0	0	0	1	1
132	Mananjary River	0	1	0	1	1	0	0	0	0	0	0	0	1	1
133	Bermarivo River	0	1	0	1	1	0	0	0	0	0	0	0	1	1
134	Ankavia-Ankavana River (Antalaha)	0	1	0	1	1	0	1	0	0	0	0	0	1	1
135	Ivoloina River	0	0	0	1	1	0	0	0	0	0	0	0	1	1
136	Antainambalana-Andranofotsy River (Antalaha)	0	1	0	1	1	0	1	0	0	1	0	0	1	1
137	Tsarasaotra Lake	0	0	0	1	1	1	1	0	0	0	0	0	1	1
138	Ambatotsirongorongo	0	1	0	1	1	0	1	1	0	0	0	0	1	1
139	Angavo Androy	0	1	0	1	1	0	1	0	0	0	0	0	1	1
140	Tarzanville (Moramanga)	0	0	0	1	1	0	1	0	0	0	0	0	1	1
141	Ambohidray	0	1	0	1	1	0	1	1	0	0	0	0	1	1
142	Makirovana-Ambatobiribiry-Anjombolava-Tsihomanaomby Complex	0	1	0	1	1	0	1	0	0	1	0	0	1	1
143	Analalava-Analabe-Betanantanana (Ambatosoratra)	0	1	0	1	1	0	1	0	0	1	0	0	1	1
144	Ambatofotsy (Anosibe An'Ala)	0	1	0	1	1	0	1	1	0	1	0	0	1	1
145	Andrafiamena	0	1	0	1	1	0	1	1	0	1	0	1	1	1
146	Anjiamangirana Forest Station	0	1	0	1	1	0	1	0	0	1	0	0	1	1
147	Ankodida (Anosy Future SAPM)	0	1	0	1	1	0	1	1	0	0	0	0	1	1
148	Kianjavato	0	1	0	1	1	1	1	0	0	1	0	0	1	1
149	Pointe à Larrée	0	1	0	1	1	0	1	0	0	0	0	0	1	1
150	Ambato-Boeny	0	1	0	1	1	0	1	1	0	1	0	0	1	1
151	Anadabolava-Betsimalaho NPA (Anosy)	0	1	0	1	1	0	1	1	0	1	0	0	1	1
152	Andreba	0	0	0	0	0	0	0	0	0	0	0	0	0	0
153	Ankafobe	0	0	0	1	1	1	0	0	0	0	0	0	1	1
154	Manjakatompo-Ankaratra Massif	0	1	0	1	1	1	1	0	0	1	0	1	1	1
155	Antrema	0	1	1	1	1	0	1	1	0	0	0	0	1	1
156	Ambodivahibe Bay	1	1	1	1	0	0	1	0	1	0	0	1	1	1
157	Efatsy (Farafangana)	0	1	0	1	1	1	1	1	0	1	0	0	1	1
158	Diégo Bay	0	1	1	1	1	0	1	0	1	0	0	0	1	1
159	Lake Tseny	0	1	0	1	1	0	1	0	0	1	0	0	1	1
160	Mandena	0	1	0	1	1	0	1	0	0	0	0	0	1	1
161	Fandriana Marolambo Corridor	0	1	0	1	1	1	1	1	0	1	0	1	1	1
162	Nosivolo Wetland	0	0	0	1	1	0	0	0	0	0	0	1	1	1
163	PK32-Ranobe	1	1	1	1	1	0	1	1	1	1	0	0	1	1
164	Ambatofinandrahana	0	0	0	1	1	1	0	0	0	0	0	0	1	1
165	Ankorabe (Antadonkomby)	0	1	0	1	1	0	0	0	0	0	0	0	1	1
166	Ambakoana/Analabe	0	0	0	0	0	0	0	0	0	0	0	0	0	0
167	Anjozorobe	0	1	0	1	1	1	1	1	0	1	0	0	1	1
168	Bobakindro (Salafaina)	0	1	0	1	1	0	1	1	0	1	0	0	1	1
169	Velondriake	0	1	1	0	0	0	1	0	0	0	0	0	1	1
170	Sainte Luce/Ambato Atsinanana	0	1	0	1	0	0	1	0	0	0	0	0	1	1
171	Sahafina Forest (Anivorano-Brickaville)	0	1	0	1	1	0	1	0	0	0	0	0	1	1
172	Manombo Classified Forest	0	1	0	1	1	0	1	0	0	0	1	0	1	1
173	Vohipaho complex	0	1	0	1	1	0	1	1	0	1	0	0	1	1
174	Anena (Beloha)	0	1	0	1	1	0	1	1	0	1	0	0	1	1
175	Mangabe-Ranomena-Sasarotra	0	1	0	1	1	1	1	1	0	1	0	0	1	1
176	Grand Reef Toliary	0	1	1	1	1	0	1	1	1	0	0	0	1	1
177	Lokaro, Cap Antsirabe, Baie de Gallions, Cap Malaimpioka, littoral Cap Sainte Marie coast	1	0	1	0	0	0	0	0	0	0	0	0	1	1
178	Ampasindava (Nosy Hara), Vohilava et Nosy Be coast	1	1	1	1	0	0	1	0	1	0	1	0	1	1
179	Iranja-Ankazoberavina-Russes bays	1	1	1	1	1	0	1	0	1	0	0	0	1	1
180	Antogil Bay	1	1	1	0	0	0	1	1	0	0	0	0	1	1
181	Belalanda	0	0	0	1	1	0	0	0	0	0	0	0	1	1
182	Ambalimbe Menabe	1	1	0	1	1	0	1	1	0	1	0	0	1	1
183	Ankafina (Ambohimahasoa)	0	0	0	1	1	0	0	0	0	0	0	0	1	1
184	North Antanifotsy (Diana)	0	0	0	1	1	0	1	0	0	0	0	0	1	1
185	South Antanifotsy (Diana)	0	1	0	1	1	0	1	0	0	0	0	0	1	1
186	Bemanevika (Ankaizina wetlands)	0	1	0	1	1	0	0	0	0	0	0	0	1	1
187	Beampingaratsy (Midongy du Sud-Andohahela Corridor)	0	1	0	1	1	1	1	1	0	1	0	0	1	1
188	Beanka	0	1	0	1	1	0	1	0	0	1	0	0	1	1
189	Analamay-Mantadia Corridor	0	1	0	1	1	0	1	1	0	1	0	0	1	1
190	Lake and river Andranomalaza (Maromandia)	0	1	0	0	0	0	1	0	0	0	0	0	1	0
191	Lake Sahaka/Analabe	0	1	0	1	0	0	1	0	0	0	0	0	1	1
192	West Itampolo Mahafaly	0	1	1	1	1	0	1	0	0	0	0	0	1	1
193	Salary Bay	1	1	1	0	0	0	1	0	0	0	0	0	1	0
194	Mandraka	0	1	0	1	1	1	1	1	0	1	0	0	1	1
195	Mahialambo	0	0	0	1	1	0	0	0	0	0	0	0	1	1
196	Nosy Ve Androka	1	0	1	0	0	0	0	0	0	0	0	0	0	0
197	Three Bays complex	0	1	1	1	0	0	1	0	1	0	0	0	1	1
198	Nosy Foty	0	0	0	0	0	0	0	0	0	0	0	0	0	0
199	Vohibola Classifed Forest	0	1	0	1	0	0	1	0	0	0	0	0	1	1
200	Sakalava Bay (Antsiranana)	0	1	1	1	0	0	1	0	1	0	0	0	1	1
201	Mangarahara-Amboamboa River	0	1	0	1	1	0	0	0	0	0	0	0	1	1
202	Makay	0	1	0	1	1	0	1	1	0	1	0	0	1	1
203	Cratere de Nosy Be (Lac Mont Passot)	0	1	0	1	1	0	0	0	0	0	0	0	1	1
204	Tsimanampetsotse National Park	0	1	0	1	1	0	1	1	1	0	1	0	1	1
205	Ambompofofo	0	0	0	0	0	0	0	0	0	0	0	0	0	0
206	Anjanaharibe Sud-Marojejy Future SAPM	0	1	0	1	1	0	1	0	0	1	0	0	1	1
207	Mananjary coast	0	0	0	0	0	0	1	0	0	0	0	0	1	1
208	Complex Mangoky-Ankazoabo Forest	0	1	0	1	1	0	1	1	0	1	0	0	1	1
209	Mangoky River	0	1	0	1	1	0	1	0	0	1	0	0	1	1
210	Allée de Baobab	0	0	0	1	1	0	0	0	0	0	0	0	1	1
211	Vohibe Ambalabe (Vatomandry)	0	1	0	1	1	0	1	0	0	1	0	0	1	1
212	Ambondrombe (Belo sur Tsiribihina)	0	1	0	1	1	0	1	1	0	1	0	0	1	1
213	Ambre Forest	0	1	0	1	0	0	0	0	0	0	0	0	1	1
214	Tsinjoriake-Andatabo	0	1	1	1	1	0	0	0	0	1	0	0	1	1
215	Anja communuty Reserve	0	1	0	1	1	0	0	0	0	0	0	0	1	1
216	Ampananganandehibe-Beasina (Andilanatoby)	0	0	0	1	1	0	0	0	0	0	0	0	1	1
217	Tsinjoarivo	0	1	0	1	1	0	0	0	0	1	0	0	1	1
218	Marotandrano Special Reserve	0	1	0	1	1	0	0	0	0	1	0	0	1	1
219	Antalaha-Mahavelona coast	0	1	1	1	0	0	0	0	0	0	0	0	1	1
220	Cap St Marie Special Reserve	0	1	0	1	0	0	0	0	0	0	1	0	1	1
221	Ankaraobolava-Agnakatriky	0	1	0	1	1	0	0	0	0	0	0	0	1	1
	TOTAL	21	193	42	203	184	38	180	92	28	123	32	12	214

## Sheet: Tabular_Results_quant
KEY BIODIVERSITY AREAS		GENERAL INFO Note: "-99" indicates not applicable			PROVISIONING: FOOD									PROVISIONING: FRESHWATER									REGULATING: CLIMATE MITIGATION											REGULATING: DISASTER RISK REDUCTION & CLIMATE ADAPTATION							CULTURAL SERVICES				MULTI-CRITERIA ANALYSIS			MULTI-CRITERIA ANALYSIS (LOCAL)
					Commercial fisheries			Access for hunting & collecting (PAs included)			Access for fishing (PAs included)			Domestic use			Irrigation			Hydropower			Long term carbon maintenance					Potential avoided emissions						Cyclone surge protection				Flood protection			Ecotourism value			Cultural value	Terrestrial/freshwater services			Terrestrial/freshwater services NO CARBON
Plus_code	KBA Name (IntName)	KBA area (ha)	terrestrial/ freshwater ecosystems area (ha)	marine/ coastal ecosystems area (ha)	contains commercial fishery (0/1)	Average landed value of fish in majority of the KBA ($ or -99)	Rank	Food insecure people within 10km of terrestrial/freshwater ecosystems? (0/1)	Average # food insecure people within 10 km of terrestrial/freshwater ecosystems within KBA	Rank	Food insecure people within 10km of marine/coastal habitats? (0/1)	Average # food insecure people within 10 km of mangroves/coral reefs within KBA	Rank	Provides water? (0/1)	Relative importance of KBA for water for domestic use (scale 0-1 or -99)	Rank	Provides water? (0/1)	Relative importance of KBA for water for irrigation (0-1 or -99)	Rank	Provides water? (0/1)	Relative importance of KBA for hydropower (0-1 or -99)	Rank	Carbon stock? (0/1)	Average Carbon Stock (tC/ha)	Rank	Total Carbon Stock of KBA (tC)	Rank	Defor? (0/1)	Deforestation rate (% per year 2005-2010)	Rank (highest defor)	Potential avoided emissions? (0/1)	Potential avoided emissions (tCO2e/yr)	Rank (highest potential)	contains marine habitat? (0/1)	near vulnerable people? (0/1)	Vulnerable population within 2km of mangroves within KBA	Rank	Flood protection? (0/1)	Relative importance for flood protection (0-1 or -99)	Rank	Visitor data? (Yes or Data Deficient)	# visitors 2012	Rank	Included in CI-M cultural inventory? (Y or Data Deficient)	Multiple services? (0/1)	Relative importance for carbon, freshwater, terrestrial food, and ecotourism	Rank	Multiple services? (0/1)	Relative importance for freshwater, terrestrial food, and ecotourism
0	Cap d'Ambre	6084.67	-99	-99	0	-99	19	1	102.356	166	0	-99	44	1	0.849941	26	1	0.601907	53	0	0	37	1	55.4086	53	268724	85	0	0	93	0	0	93	0	0	-99	23	0	0	121	DD	-99	28	DD	1	39.5161	71	1	55.4032
1	Montagne des Francais	3743.44	-99	-99	0	-99	19	1	98.7984	168	0	-99	44	1	0.997455	2	1	0.044444	157	0	0	37	1	40.3488	91	55878.3	118	0	0	93	0	0	93	0	0	-99	23	0	0	121	DD	-99	28	Y	1	24.2564	116	1	40.7179
2	Cap Anorontany Archipel	13464	-99	-99	0	-99	19	0	-99	195	1	0.35	41	0	-99	195	0	-99	172	0	-99	38	0	-99	182	-99	189	0	0	93	0	-99	94	0	0	0	22	0	-99	122	DD	-99	28	DD	1	14.0593	146	1	14.0593
3	East coast of Antsiranana	12257.6	309.909	5341.83	0	-99	19	0	0	194	1	19.9412	39	0	-99	195	0	-99	172	0	-99	38	0	-99	182	-99	189	0	0	93	0	-99	94	1	1	1	21	0	-99	122	DD	-99	28	DD	1	0.133333	209	1	0.133332
4	Mitsio Archipel	29878.3	-99	-99	0	-99	19	0	0	194	0	0	43	1	0.506667	75	0	0	171	0	0	37	0	-99	182	-99	189	0	0	93	0	-99	94	0	0	0	22	0	-99	122	DD	-99	28	DD	1	26.125	106	1	26.2534
5	Ambavanankarana Wetland	51440.2	26860.7	23687.4	0	-99	19	1	841.589	69	1	1043.29	7	1	0.118281	157	1	0.062874	155	0	0	37	1	30.0929	112	584011	69	0	0	93	0	0	93	1	1	13	13	1	0.000426	116	DD	-99	28	DD	1	4.04331	192	1	1.55906
6	Nosy Be and Satellites Islands (Nosy Tanihely)	41406.9	-99	-99	0	-99	19	1	2083.36	28	1	1086.33	6	1	0.85645	25	1	0.598405	54	0	0	37	0	-99	182	-99	189	0	0	93	0	-99	94	0	1	17	12	0	0	121	Y	20437	4	DD	1	35.9153	83	1	45.8087
7	Ampasindava/Rigny Bay (Est)	162611	-99	-99	0	-99	19	1	1217.62	48	1	1095.2	5	1	0.758167	39	1	0.287878	94	0	0	37	1	60.9894	47	3392960	28	0	0	93	0	0	93	0	1	28	9	1	0.080716	75	DD	-99	28	DD	1	20.0857	129	1	29.9786
8	Sahamalaza Bay Wetlands	56878.4	-99	-99	0	-99	19	1	279.611	135	1	258.622	19	1	0.252916	124	1	0.008673	168	0	0	37	1	21.6158	136	265560	86	0	0	93	0	0	93	0	1	9	14	0	0	121	Y	0	27	DD	1	1.84956	199	1	1.50265
9	Loza Bay	57733.6	41009.2	20138.7	0	-99	19	1	443.116	111	1	668.047	11	1	0.094416	164	1	0.065678	154	0	0	37	1	21.4588	137	476413	74	0	0	93	0	0	93	1	1	3	19	1	0.00044	114	DD	-99	28	DD	1	5.02632	187	1	4.91579
10	Port Bérgé Wetlands	80536.8	16512.6	-99	0	-99	19	1	906.199	64	0	-99	44	1	0.088819	165	1	0.109751	143	0	0	37	1	8.64958	164	168451	94	1	0.000158793	80	1	25.7606	87	0	0	-99	23	1	0.029481	88	DD	-99	28	DD	1	5.74222	185	1	9.41096
11	Mahajamba Anjajavy complex Bay	186637	74909.4	38829.7	1	222	17	1	262.118	137	1	104.403	32	1	0.195702	136	1	0.117573	139	0	0	37	1	24.1836	131	1506900	45	1	0.0128947	12	1	73014.4	14	1	1	17	12	1	0.000201	119	DD	-99	28	DD	1	5.30835	186	1	6.74304
12	Bombetoka/Belemboka Bay and Marovoay wetlands (Betsiboka-Tsiribihina rivers)	78813.9	-99	-99	0	-99	19	1	397.963	119	1	237.114	22	1	0.057289	179	1	0.031439	161	0	0	37	1	9.51778	161	153196	98	1	0.0151449	8	1	8049.79	40	0	1	3	19	1	0.000545	113	DD	-99	28	DD	1	1.3815	201	1	1.80355
13	Maevatanana-Ambato-Boeni Wetlands	23313	9045.03	-99	0	-99	19	1	421.752	114	0	-99	44	1	0.053011	180	1	0.096549	144	0	0	37	1	1.34213	175	3228.68	169	1	0.00863884	17	1	9.51333	90	0	0	-99	23	1	0.063753	80	DD	-99	28	DD	1	4.92797	188	1	9.23729
14	Mahavavy Kinkony Future SAPM Wetlands	275979	-99	-99	1	222	17	1	343.012	128	1	237.376	21	1	0.133861	154	1	0.210832	112	1	0.000841	35	1	22.9661	133	2621610	34	1	0.0067192	22	1	40422.4	26	0	1	8	15	1	0.006548	106	DD	-99	28	DD	1	7.43105	178	1	10.3587
15	Baie de Baly National Park	396789	-99	-99	1	237	15	1	150.783	158	1	163.012	27	1	0.082123	169	1	0.069675	152	0	0	37	1	28.4976	120	1069270	54	1	0.000931715	60	1	2376.45	54	0	1	29	8	0	0	121	Y	175	17	DD	1	25.8749	108	1	25.5657
16	Tsingy de Namoroka National Park	22070.2	-99	-99	0	-99	19	1	174.225	150	0	-99	44	1	0.113002	159	1	0.46893	69	0	0	37	1	30.901	111	303406	82	1	3.49365e-05	89	1	27.6093	86	0	0	-99	23	1	0.034703	87	DD	-99	28	DD	1	14.6364	142	1	22.9182
17	Cape St. André	110261	52715.3	9434.89	0	-99	19	1	26.5969	189	1	32.581	37	1	0.051161	181	1	0.530861	61	0	0	37	1	29.7087	117	1605950	43	1	0.0120263	13	1	56604.1	18	1	0	0	22	0	0	121	DD	-99	28	DD	1	11.1906	159	1	15.431
18	Bemarivo Special Reserve	12035.1	-99	-99	0	-99	19	1	106.017	165	0	-99	44	1	0.084999	168	0	0	171	0	0	37	1	45.8444	73	424364	76	1	0.00834847	18	1	10417.7	37	0	0	-99	23	0	0	121	DD	-99	28	DD	1	10.2479	164	1	3.22314
19	Tambohorano Wetlands	83466.7	-99	-99	0	-99	19	1	179.717	148	1	73.7721	34	1	0.146477	152	1	0.540702	60	0	0	37	1	30.0927	113	1178720	52	1	0.00209281	45	1	7643.11	42	0	1	1	21	1	0.000617	112	DD	-99	28	DD	1	11.2539	157	1	15.7234
20	Barren Islands	74929.7	-99	-99	1	374	2	0	-99	195	0	-99	44	0	-99	195	0	-99	172	0	-99	38	0	-99	182	-99	189	0	0	93	0	-99	94	0	0	-99	23	0	-99	122	DD	-99	28	DD	0	0	213	0	0
21	Tsingy de Bemaraha National Park and Strict Nature Reserve	156627	-99	-99	0	-99	19	1	64.698	179	0	-99	44	1	0.049436	183	1	0.422291	74	0	0	37	1	42.0543	84	4149720	24	1	6.60466e-05	84	1	889.263	63	0	0	-99	23	1	0.255205	51	Y	10767	7	DD	1	44.5995	53	1	51.7111
22	Manambolomaty Wetland Complex and Tsimembo Classified Forest/Bemamba wetland	50845.6	35971	6476.62	0	-99	19	1	114.667	162	1	134.158	29	1	0.198898	134	1	0.146145	128	0	0	37	1	42.6836	83	1493160	47	1	0.00811609	19	1	46257.3	21	1	1	77	6	0	0	121	DD	-99	28	DD	1	12.3701	153	1	10.3287
23	Lake Ihotry-Mangoky Delta complex	176105	-99	-99	0	-99	19	1	386.46	122	1	260.149	18	1	0.147994	151	1	0.12816	132	0	0	37	1	16.5178	147	1560510	44	1	0.000947889	59	1	2684.04	53	0	1	23	11	1	0.022487	92	DD	-99	28	DD	1	6.88298	180	1	9.42906
24	Mikea Forest	292611	-99	-99	1	322	7	1	386.378	123	1	526.364	12	1	0.259815	121	1	0.023113	162	0	0	37	1	44.0312	76	10352400	9	1	0.0031781	38	1	115557	8	0	1	122	4	1	0.009901	103	Y	54	22	DD	1	37.0297	78	1	33.0645
25	Analavelona	4769.02	-99	-99	0	-99	19	1	65.8	178	0	-99	44	1	0.725208	43	1	1	1	0	0	37	1	52.2088	59	184656	92	0	0	93	0	0	93	0	0	-99	23	1	0.430166	40	DD	-99	28	DD	1	50.7872	43	1	82.1277
26	Isalo National Park	86647.6	-99	-99	0	-99	19	1	21.3495	192	0	-99	44	1	0.099684	162	1	0.297924	92	0	0	37	1	15.8342	148	1010270	58	0	0	93	0	0	93	0	0	-99	23	1	0.02584	90	Y	33559	1	DD	1	35.8875	84	1	41.4776
27	Zombitse-Vohibasia National Park	36887	-99	-99	0	-99	19	1	106.853	164	0	-99	44	1	0.701197	46	1	0.897745	19	0	0	37	1	41.3822	87	1255410	51	0	0	93	0	0	93	0	0	-99	23	1	0.464621	36	DD	-99	28	DD	1	71.7622	17	1	103.095
28	Saint Augustin Forest	48562.8	26869.3	62.003	0	-99	19	1	556.146	95	0	-99	44	1	0.155885	148	1	0.142481	129	0	0	37	1	44.525	75	1488060	48	1	0.00910286	16	1	51875.7	19	1	0	0	22	1	0.021866	93	DD	-99	28	DD	1	14.6135	144	1	13.0879
29	Beza Mahafaly Future SAPM	30468.2	-99	-99	0	-99	19	1	547.961	97	0	-99	44	1	0.086106	167	1	0.198827	115	0	0	37	1	35.8018	102	780250	64	1	0.00142034	54	1	4648.93	46	0	0	-99	23	1	0.074498	77	DD	-99	28	DD	1	13.1329	147	1	13.6877
30	Amoron'i Onilahy et Onilahy River	15647.4	-99	-99	0	-99	19	1	862.066	66	0	-99	44	1	0.035383	186	1	0.082505	147	0	0	37	1	13.0207	155	77664.6	112	1	0.00156221	51	1	32.5742	84	0	1	654	1	1	0.015807	99	DD	-99	28	DD	1	3.92258	193	1	5.3871
31	Seven Lakes	7849.91	-99	-99	0	-99	19	1	851.883	67	0	-99	44	1	0.047336	184	1	0.112591	142	0	0	37	1	44.0259	77	279552	84	1	0.00115654	57	1	1274.49	59	0	0	-99	23	1	0.040123	86	DD	-99	28	DD	1	12.76	149	1	7.26667
32	Mahafaly Plateau North Future SAPM	214993	-99	-99	1	325	6	1	190.569	146	0	-99	44	1	0.153301	150	1	0.078215	149	0	0	37	1	33.7807	108	5514340	16	1	0.0101959	15	1	224402	5	0	0	-99	23	1	0.001328	110	DD	-99	28	DD	1	10.5873	163	1	8.69679
33	Mahafaly Plateau forest complex	38937.7	-99	-99	1	320	8	1	388.082	120	0	-99	44	1	0.065701	176	1	0.0352	160	0	0	37	1	40.115	93	983506	59	1	0.0167306	5	1	71067	15	0	0	-99	23	1	0.017473	98	DD	-99	28	DD	1	8.47315	172	1	4.68286
34	Menarandra Forest/Vohidefo	80955.7	-99	-99	0	-99	19	1	587.461	92	0	-99	44	1	0.09843	163	1	0.091979	145	0	0	37	1	42.8318	82	2825530	33	1	0.00414405	31	1	45644.9	22	0	0	-99	23	1	0.021397	94	DD	-99	28	DD	1	12.559	151	1	7.99379
35	Southwestern Coastal Wetlands and Nosy Manitse Future SAPM Marine	23327.7	14434.3	469.457	0	-99	19	1	1055.62	58	1	1332.47	4	1	0.361977	105	1	0.000135	169	0	0	37	1	1.41172	174	17314.9	144	1	0.000299555	76	1	13.4543	89	1	1	26	10	1	0.000147	120	DD	-99	28	DD	1	4.66228	191	1	9.05702
36	East of Cap St. Marie	8485	-99	-99	0	-99	19	1	237.153	139	0	-99	44	1	0.360752	106	0	0	171	0	0	37	1	9.15791	163	17742.4	143	0	0	93	0	0	93	0	0	-99	23	0	-99	122	DD	-99	28	DD	1	10.075	166	1	11.0875
37	Andohahela National Park - Parcel I	59639.4	-99	-99	0	-99	19	1	129.346	160	0	-99	44	1	0.934095	15	1	0.905393	14	1	0.002569	32	1	116.463	26	6120240	14	1	0.000737769	67	1	15941.5	32	0	0	-99	23	1	0.610767	22	Y	283	16	DD	1	95.8716	3	1	116.117
38	Lakes Anony and Erombo	3189.04	2745.12	-99	0	-99	19	1	2198.62	26	0	-99	44	1	0.069738	175	1	0.010473	167	0	0	37	1	0.378221	180	74.0535	185	0	0	93	0	0	93	0	0	-99	23	0	-99	122	DD	-99	28	DD	1	3.55882	194	1	4.88235
39	Tsitongambarika Classified Forest	54101.6	-99	-99	0	-99	19	1	365.247	125	0	-99	44	1	0.964259	11	1	0.857568	26	0	0	37	1	109.674	29	4766900	20	1	0.00626374	24	1	114120	9	0	0	-99	23	1	0.285448	46	DD	-99	28	DD	1	62.9612	26	1	82.2107
40	Midongy Sud National Park	167072	-99	-99	1	206	18	1	216.991	142	0	-99	44	1	0.483792	78	1	0.898501	18	0	0	37	1	124.045	23	17417200	7	1	0.000505933	74	1	32266.6	27	0	0	-99	23	1	0.452311	38	Y	0	27	DD	1	60.7283	29	1	70.0574
41	Kalambatritra Special Reserve	31241.7	-99	-99	0	-99	19	1	43.3259	184	0	-99	44	1	0.297515	117	1	0.704741	42	0	0	37	1	40.0315	94	723315	66	1	0.00527826	27	1	10002.9	38	0	0	-99	23	1	0.188721	56	Y	33	25	DD	1	52.2556	40	1	69.4058
42	Manombo Special Reserve	5261.18	-99	-99	0	-99	19	1	3929.96	11	0	-99	44	1	0.88617	21	1	0.121978	136	1	0.061538	18	1	35.2433	104	34002.6	130	0	0	93	0	0	93	0	0	-99	23	1	0.05416	84	Y	0	27	DD	1	24.7407	114	1	46.2407
43	Vondrozo Classified Forest and surrounding areas	36292.3	-99	-99	0	-99	19	1	440.031	112	0	-99	44	1	0.71714	45	1	0.693463	45	0	0	37	1	117.944	25	3205430	29	1	0.00392867	33	1	49823.8	20	0	0	-99	23	1	0.626188	21	DD	-99	28	Y	1	59.5913	31	1	76.2888
44	Pic d'Ivohibe Special Reserve	3635.85	-99	-99	0	-99	19	1	32.7833	187	0	-99	44	1	0.915818	16	1	0.833473	32	0	0	37	1	65.4605	44	172840	93	1	8.33333e-05	83	1	54.5882	82	0	0	-99	23	1	0.823352	13	DD	-99	28	DD	1	57.0541	33	1	91.3243
45	Zafimaniry Classified Forest	2362.87	-99	-99	0	-99	19	1	1890.63	31	0	-99	44	1	0.64531	54	1	0.269923	97	1	0.260138	7	1	86.5265	36	132948	99	1	0.00117938	56	1	762.785	64	0	0	-99	23	1	0.271714	49	DD	-99	28	DD	1	42.4783	59	1	55.8261
46	Antoetra Ampadirana (Fohisokina)	2188.23	-99	-99	0	-99	19	1	2013.34	29	0	-99	44	1	0.608034	62	1	0.213909	111	1	0.237186	9	1	50.5719	61	52622.3	122	1	0.00416764	30	1	1072.39	60	0	0	-99	23	1	0.171513	58	DD	-99	28	DD	1	29.9545	96	1	47.2727
47	Analamera Special Reserve	42031.5	-99	-99	0	-99	19	1	86.754	173	0	-99	44	1	0.160724	146	1	0.365357	82	0	0	37	1	31.2237	109	819428	63	0	0	93	0	0	93	0	1	3	19	1	0.001586	109	Y	53	23	DD	1	38.2804	74	1	43.7477
48	Ankarana Special Reserve	25330.1	-99	-99	0	-99	19	1	507.502	107	0	-99	44	1	0.31411	113	1	0.693265	46	0	0	37	1	37.4265	101	260620	87	0	0	93	0	0	93	0	0	-99	23	1	0.023096	91	Y	13730	5	DD	1	45.5059	50	1	62.2727
49	Bora Special Reserve	4055.66	-99	-99	0	-99	19	1	522.779	105	0	-99	44	1	0.406134	97	1	0.860435	24	1	0.002567	33	1	38.0213	100	57051.8	116	0	0	93	0	0	93	0	0	-99	23	1	0.846764	10	DD	-99	28	DD	1	39.6585	69	1	72.7805
50	Lake Itasy	2963.56	2336.91	-99	0	-99	19	1	2499.77	23	0	-99	44	1	0.230038	128	1	0.17939	122	1	0.026165	24	1	3.87459	171	499.46	179	0	0	93	0	0	93	0	0	-99	23	0	-99	122	DD	-99	28	DD	1	24.2	117	1	38.3333
51	Onive Classified Forest	76972.3	72628.2	-99	0	-99	19	1	1102.97	54	0	-99	44	1	0.422958	96	1	0.274969	96	1	0.170148	12	1	97.2172	35	6250900	13	1	0.00181511	48	1	42561.9	24	0	0	-99	23	1	0.185276	57	DD	-99	28	DD	1	42.1268	61	1	42.6442
52	Angavokely Forestry Station	201.673	-99	-99	0	-99	19	0	-99	195	0	-99	44	1	0.578602	67	1	0.375494	79	1	1	1	1	24.6942	129	172.859	182	0	0	93	0	0	93	0	0	-99	23	1	1	1	DD	-99	28	DD	1	71	19	1	127
53	Ankeniheny-Lakato Future SAPM	45766.9	-99	-99	0	-99	19	1	236.489	140	0	-99	44	1	0.719669	44	1	0.797886	35	1	0.007215	30	1	146.277	10	4799690	18	1	0.0239812	3	1	501179	3	0	0	-99	23	1	0.435573	39	DD	-99	28	DD	1	63.3341	25	1	74.9017
54	Betampona Strict Nature Reserve	2915.79	-99	-99	0	-99	19	1	2641.06	20	0	-99	44	1	1	1	1	0.96609	9	0	0	37	1	143.109	13	163424	95	0	0	93	0	0	93	0	0	-99	23	0	0	121	Y	0	27	DD	1	51.9286	41	1	74.6071
55	Mangerivola Special Reserve	10721	-99	-99	0	-99	19	1	362.503	126	0	-99	44	1	0.309709	116	1	0.714559	40	0	0	37	1	137.395	15	1046830	56	1	0.00090669	61	1	3273.58	51	0	0	-99	23	1	0.487181	31	DD	-99	28	DD	1	52.9083	38	1	58.422
56	Mantadia National Park and Analamazaotra Special Reserve	16342.6	-99	-99	0	-99	19	1	617.129	88	0	-99	44	1	0.678336	51	1	1	1	0	0	37	1	145.394	11	1949020	37	1	0.000145814	81	1	1030.59	61	0	0	-99	23	1	0.52134	29	Y	25137	2	DD	1	93.3728	4	1	106.686
57	Zahamena National Park and Strict Reserve	63899	-99	-99	0	-99	19	1	952.755	62	0	-99	44	1	0.847095	27	1	0.843156	29	1	0.120407	15	1	139.705	14	7249050	12	0	0	93	0	0	93	0	0	-99	23	1	0.999841	2	Y	103	20	Y	1	105.841	1	1	131.608
58	Torotorofotsy Wetlands	1483.15	909.169	-99	0	-99	19	1	1141.71	52	0	-99	44	1	0.639195	55	1	1	1	0	0	37	1	67.7247	42	16447.9	145	0	0	93	0	0	93	0	0	-99	23	1	0.485675	32	DD	-99	28	DD	1	44.875	52	1	82.9375
59	Fierenana	7782.4	-99	-99	0	-99	19	1	3128.6	16	0	-99	44	1	0.624274	59	1	0.994382	4	0	0	37	1	15.0629	152	19793.6	140	1	0.00319738	37	1	69.9833	80	0	0	-99	23	1	0.418316	41	DD	-99	28	DD	1	40.475	66	1	79.45
60	Ambohitantely Special Reserve	13398.5	-99	-99	0	-99	19	1	417.353	116	0	-99	44	1	0.104704	161	1	0.241677	103	1	0.248811	8	1	17.4162	144	68506	113	1	0.000834449	63	1	84.0292	78	0	0	-99	23	1	0.106757	69	Y	150	18	DD	1	38.6884	73	1	51.913
61	Mangoro-Rianila rivers	15796.3	-99	-99	0	-99	19	1	1709.57	34	0	-99	44	1	0.397105	100	1	0.701313	43	0	0	37	1	7.13626	166	12208.5	151	0	0	93	0	0	93	0	0	-99	23	1	0.004161	108	DD	-99	28	DD	1	29.8938	97	1	58.8812
62	North Pangalane	6118.96	3838.65	-99	0	-99	19	1	545.569	99	0	-99	44	1	0.163372	144	1	0.016058	163	0	0	37	1	11.7426	159	18204.6	142	0	0	93	0	0	93	0	0	-99	23	0	0	121	DD	-99	28	DD	1	6.37288	182	1	9.61017
63	Lake Alaotra	50878.6	-99	-99	0	-99	19	1	593.412	91	0	-99	44	1	0.766979	37	1	0.898533	17	0	0	37	0	0	181	0	188	0	0	93	0	0	93	0	0	-99	23	0	-99	122	DD	-99	28	DD	1	50.951	42	1	101.786
64	Mananara-North National Park	25594.4	-99	-99	0	-99	19	1	771.063	74	0	-99	44	1	0.941452	14	1	0.743878	39	0	0	37	1	196.669	1	3811720	26	0	0	93	0	0	93	0	0	-99	23	1	0.117209	66	Y	107	19	DD	1	96.6798	2	1	95.498
65	Andranomena Special Reserve	7849.76	-99	-99	0	-99	19	1	655.791	84	0	-99	44	1	0.187749	140	1	0.175063	125	0	0	37	1	52.7925	55	366718	77	1	0.00023204	77	1	317.603	72	0	0	-99	23	1	0.119691	65	Y	26	26	DD	1	44	54	1	42.3718
66	Menabe-Antimena/corridor Kirindy-Ambadira/Upper Tsiribihana and Tsiribihana	77719.4	-99	-99	0	-99	19	1	225.039	141	0	-99	44	1	0.226186	129	1	0.135501	131	0	0	37	1	59.9324	50	4167670	23	1	0.00257938	42	1	41606.9	25	0	0	-99	23	1	0.017511	97	DD	-99	28	DD	1	20.6611	127	1	14.8956
67	Ankobohobo Wetlands	3497.29	2782.16	2193.2	0	-99	19	1	623.2	87	1	707.072	9	1	0.004756	192	0	0	171	0	0	37	1	43.9769	79	117543	102	1	0.00462519	29	1	2061.53	55	1	0	0	22	0	0	121	DD	-99	28	DD	1	8.25714	174	1	0.114285
68	Andavakoera Classified Forest	15849.6	-99	-99	0	-99	19	1	499.035	108	0	-99	44	1	0.288713	118	1	0.869202	22	0	0	37	1	27.0675	123	205029	91	0	0	93	0	0	93	0	0	-99	23	1	0.824437	12	DD	-99	28	DD	1	41.2179	62	1	76.1987
69	Nosy Mangabe Special Reserve	605.575	-99	-99	0	-99	19	0	-99	195	0	-99	44	0	-99	195	0	-99	172	0	-99	38	0	-99	182	-99	189	0	0	93	0	-99	94	0	0	-99	23	0	-99	122	DD	-99	28	DD	0	0	213	0	0
70	Montagne d'Ambre National Park and Special Reserve	25651.4	-99	-99	0	-99	19	1	25.3693	190	0	-99	44	1	0.765837	38	1	0.850193	27	1	0.04707	22	1	63.1479	45	843356	62	0	0	93	0	0	93	0	0	-99	23	1	0.000366	117	Y	13447	6	DD	1	63.6535	24	1	87.5276
71	Zahamena-Ankeniheny SAPM	416762	-99	-99	0	-99	19	1	579.721	93	0	-99	44	1	0.769731	36	1	0.938069	10	1	0.017827	26	1	146.73	9	51022200	1	1	0.00181786	47	1	347500	4	0	0	-99	23	1	0.749207	14	DD	-99	28	Y	1	77.4839	12	1	94.4666
72	Bongolava Classified Forest (Marosely)	57936.4	-99	-99	0	-99	19	1	625.097	86	0	-99	44	1	0.161148	145	1	0.60527	52	1	0.016413	27	1	28.2501	122	625578	68	1	0.000591584	71	1	1024.77	62	0	0	-99	23	1	0.273696	48	DD	-99	28	Y	1	23.5009	121	1	41.7235
73	Kirindy Mite forest complex	117129	-99	-99	0	-99	19	1	160.638	154	0	-99	44	1	0.173996	142	1	0.124935	135	0	0	37	1	48.7981	64	4778450	19	1	0.00581037	26	1	109288	10	0	0	0	22	1	0.009112	104	DD	-99	28	DD	1	15.4177	140	1	10.8448
74	Tsaratanana Future SAPM	91606.8	-99	-99	0	-99	19	1	38.2312	186	0	-99	44	1	0.89934	19	1	0.908079	12	1	0.015986	28	1	107.586	30	5916640	15	1	0.000751159	66	1	16251.6	31	0	0	-99	23	1	0.880397	9	DD	-99	28	DD	1	67.4799	22	1	103.334
75	Tsaratanana-Marojejy Future SAPM	210203	-99	-99	0	-99	19	1	151.169	157	0	-99	44	1	0.98066	7	1	0.877912	21	1	0.029389	23	1	104.784	34	20082400	5	1	0.000574572	72	1	43016	23	0	0	-99	23	1	0.992963	3	DD	-99	28	DD	1	78.3831	11	1	110.108
76	West Masoala Future SAPM	10742.6	-99	-99	0	-99	19	1	749.225	76	1	268.5	17	1	0.979636	8	0	0	171	0	0	37	1	130.606	17	979002	60	0	0	93	0	0	93	0	0	-99	23	0	0	121	DD	-99	28	DD	1	31.7885	90	1	16.6346
77	East Masoala Future SAPM	67735.3	-99	-99	0	-99	19	1	1063.23	57	1	504.735	13	1	0.576004	68	1	0.11528	141	0	0	37	1	144.395	12	7524080	11	1	0.00250626	43	1	68721.3	16	0	0	-99	23	0	0	121	DD	-99	28	DD	1	40.9345	64	1	26.4792
78	Bidia-Bezavona Classified Forest	297780	241452	-99	0	-99	19	1	803.647	71	0	-99	44	1	0.839618	28	1	0.810678	33	0	0	37	1	163.371	7	36343700	3	1	0.00388161	34	1	538036	2	0	0	-99	23	1	0.902513	6	DD	-99	28	DD	1	79.9147	9	1	98.1828
79	Ranomafana North Future SAPM	16970.3	-99	-99	0	-99	19	1	1206	50	0	-99	44	1	0.606472	63	1	0.183164	120	1	0.228733	10	1	107.2	31	1371480	50	1	0.000760823	65	1	4080.24	48	0	0	-99	23	1	0.147296	61	DD	-99	28	DD	1	42.7765	57	1	44.5118
80	Ambositra Vondrozo Corridor	161161	-99	-99	0	-99	19	1	750.17	75	0	-99	44	1	0.950875	13	1	0.505043	66	1	0.169841	13	1	128.847	19	17584000	6	1	0.00151403	52	1	101284	12	0	0	-99	23	1	0.670868	18	DD	-99	28	DD	1	70.5452	20	1	87.1221
81	Zombitse-Vohibasia National Park surrounding areas	19408.9	-99	-99	0	-99	19	1	120.228	161	0	-99	44	1	0.687107	48	1	0.859026	25	0	0	37	1	41.7318	86	657562	67	0	0	93	0	0	93	0	0	-99	23	1	0.470616	35	Y	2249	11	DD	1	47.2461	46	1	76.6597
82	Ifotaky Complex Future SAPM	105079	-99	-99	0	-99	19	1	524.334	104	0	-99	44	1	0.155117	149	1	0.312077	89	0	0	37	1	47.1658	67	4353760	21	1	0.000767886	64	1	12687.4	34	0	0	-99	23	1	0.153362	59	DD	-99	28	DD	1	21.8364	123	1	23.2249
83	Kirindy Mite National Park and surrounding areas	92122.1	-99	-99	1	230	16	1	161.739	153	1	15.8333	40	1	0.325554	111	1	0.059252	156	0	0	37	1	43.4606	80	3166330	30	1	0.00122362	55	1	14020.6	33	0	0	0	22	1	0.000278	118	Y	74	21	DD	1	39.6345	70	1	37.9859
84	Andohahela National Park - Parcel II	12769	-99	-99	0	-99	19	1	373.51	124	0	-99	44	1	0.355331	107	1	0.522311	62	0	0	37	1	48.4174	65	499490	72	1	2.88794e-05	91	1	49.0277	83	0	0	-99	23	1	0.150077	60	DD	-99	28	DD	1	28.7231	99	1	38.5462
85	Andringitra National Park	32082.2	-99	-99	0	-99	19	1	53.7252	182	0	-99	44	1	0.692111	47	1	0.850088	28	0	0	37	1	55.1467	54	1500340	46	1	0.000644493	70	1	1655.55	56	0	0	-99	23	1	0.942354	4	Y	3416	10	DD	1	76	13	1	104.938
86	Ranomafana National Park	40523.9	-99	-99	0	-99	19	1	1706.48	36	0	-99	44	1	0.869463	24	1	0.350531	86	1	0.262582	6	1	114.896	27	3879380	25	0	0	93	0	0	93	0	0	-99	23	1	0.664478	19	Y	22857	3	DD	1	89.0125	6	1	106.8
87	Ankarafantsika Strict Nature Reserve, National Park, and Ampijoroa Forestry Station	135085	-99	-99	0	-99	19	1	547.101	98	0	-99	44	1	0.113512	158	1	0.439031	71	1	0.013284	29	1	40.6015	90	3012520	32	1	0.00654157	23	1	65793.3	17	0	0	-99	23	1	0.264192	50	Y	4494	8	DD	1	45.642	49	1	55.94
88	Tsaratanana Strict Nature Reserve and adjacent areas	49225.2	-99	-99	0	-99	19	1	30.624	188	0	-99	44	1	0.997264	4	1	0.994279	5	1	0.000796	36	1	105.654	33	4234050	22	1	0.000568059	73	1	8565.18	39	0	0	-99	23	1	0.842245	11	DD	-99	28	DD	1	75.6959	14	1	108.922
89	Manongarivo Special Reserve	41598.3	-99	-99	0	-99	19	1	40.6628	185	0	-99	44	1	0.632194	57	1	0.661854	48	0	0	37	1	105.897	32	1923020	38	0	0	93	0	0	93	0	0	-99	23	1	0.404899	42	Y	0	27	DD	1	43.0931	55	1	63.7112
90	Marojejy National Park	59763.4	-99	-99	0	-99	19	1	1027.05	59	0	-99	44	1	0.996311	5	1	0.992506	6	0	0	37	1	118.862	24	3654150	27	0	0	93	0	0	93	0	0	-99	23	1	0.6321	20	Y	1392	13	DD	1	91.8289	5	1	128.862
91	Anjanaharibe Sud Special Reserve	1885.53	-99	-99	0	-99	19	1	1215.66	49	0	-99	44	1	1	1	1	1	1	0	0	37	1	149.589	8	77683.9	111	0	0	93	0	0	93	0	0	-99	23	1	1	1	DD	-99	28	DD	1	67.8889	21	1	115
92	Masoala National Park	207051	-99	-99	1	289	12	1	463.25	110	1	168.283	25	1	0.801172	31	1	0.198824	116	0	0	37	1	171.431	5	33345600	4	1	5.95438e-05	87	1	7382.75	43	0	0	-99	23	1	0.026914	89	Y	3479	9	DD	1	83.1418	8	1	62.1625
93	Ambatovaky Special Reserve	24863.9	-99	-99	0	-99	19	1	749.221	77	0	-99	44	1	0.596965	65	1	0.755348	38	0	0	37	1	179.581	3	2247150	35	0	0	93	0	0	93	0	0	-99	23	1	0.586481	24	DD	-99	28	DD	1	59.7061	30	1	74.2408
94	Beza-Mahafaly Special Reserve	454.062	-99	-99	0	-99	19	1	721.5	78	0	-99	44	1	0.087627	166	1	0.197126	117	0	0	37	1	15.1603	151	2741	171	1	0.00780856	21	1	27.9937	85	0	0	-99	23	0	-99	122	Y	36	24	DD	1	21	126	1	26.5
95	Tampoketsa-Analamaitso Special Reserve	22579.6	-99	-99	0	-99	19	1	93.9749	171	0	-99	44	1	0.120325	156	1	0.182081	121	0	0	37	1	17.7005	143	102174	105	1	0.00359416	36	1	708.511	65	0	0	-99	23	1	0.06083	82	DD	-99	28	DD	1	7.72566	176	1	13.4646
96	Maningoza Special Reserve	5970.75	-99	-99	0	-99	19	1	66.4193	177	0	-99	44	1	0.021562	188	1	0.223918	107	0	0	37	1	12.3052	156	22383.4	138	1	0.0154962	7	1	642.071	66	0	0	-99	23	1	0.070901	78	DD	-99	28	DD	1	6.66667	181	1	11
97	Kasijy Special Reserve	22970.1	-99	-99	0	-99	19	1	70.3436	175	0	-99	44	1	0.070183	174	1	0.564213	57	0	0	37	1	21.7277	135	260076	88	0	0	93	0	0	93	0	0	-99	23	1	0.065641	79	DD	-99	28	DD	1	15.9735	139	1	26.4779
98	Ambohijanahary Special Reserve	24315.5	-99	-99	0	-99	19	1	68.1599	176	0	-99	44	1	0.196016	135	1	0.120739	138	0	0	37	1	46.4161	69	491706	73	0	0	93	0	0	93	0	0	-99	23	1	0.110331	68	DD	-99	28	DD	1	12.9367	148	1	15.9747
99	Itremo Vakinakaratra Future SAPM	100116	-99	-99	0	-99	19	1	22.2725	191	0	-99	44	1	0.184045	141	1	0.308122	90	1	0.154074	14	0	0	181	0	188	0	0	93	0	0	93	0	0	-99	23	0	-99	122	DD	-99	28	Y	1	14.615	143	1	29.0932
100	Ibity Future SAPM	7032.14	-99	-99	0	-99	19	0	-99	195	0	-99	44	1	0.241499	127	1	0.199166	114	1	0.320039	4	1	0.511644	179	123.046	183	0	0	93	0	0	93	0	0	-99	23	1	0.212685	55	DD	-99	28	Y	1	18.6957	133	1	37.3478
101	Mahabo-Mananivo	2577.09	-99	-99	0	-99	19	1	2090.74	27	0	-99	44	1	0.254455	123	1	0.121437	137	0	0	37	1	34.0414	107	27546.2	135	1	0.000720959	68	1	99.3561	76	0	0	-99	23	1	0.019651	95	DD	-99	28	DD	1	10.76	162	1	16.36
102	Angodoka-Ambakoa (Besalampy)	16382.5	9684.26	-99	0	-99	19	1	99.1297	167	0	-99	44	1	0.019691	189	1	0.178654	124	0	0	37	1	41.2047	88	331249	79	1	0.0156975	6	1	20916	29	0	0	-99	23	1	0.055751	83	DD	-99	28	DD	1	9.62424	169	1	9.44242
103	Ambereny ( Tsimembo)	20977.8	6823.59	-99	0	-99	19	1	167.722	152	0	-99	44	1	0.12992	155	1	0.137238	130	0	0	37	1	28.7894	119	229365	89	1	0.0051527	28	1	3071.28	52	0	0	-99	23	1	0.121192	64	DD	-99	28	DD	1	9.88095	168	1	14.5381
104	Nankinana (Ambodibonara-Masomeloka)	2194.83	1261.69	-99	0	-99	19	1	10963.1	1	0	-99	44	1	0.349999	109	0	0	171	0	0	37	1	38.2577	98	36049.4	127	0	0	93	0	0	93	0	0	-99	23	0	0	121	DD	-99	28	DD	1	29.9545	96	1	39.6818
105	Nosy Varika	1920.85	948.736	-99	0	-99	19	1	4765.28	7	0	-99	44	0	0	194	0	0	171	0	0	37	1	29.9927	115	32058.8	132	0	0	93	0	0	93	0	0	-99	23	0	0	121	DD	-99	28	DD	1	22.45	122	1	32.65
106	Ambila-Lemaitso Wetland	823.67	248.237	-99	0	-99	19	1	1219.03	47	0	-99	44	1	0.42857	94	0	0	171	0	0	37	1	35.4977	103	11108.2	154	0	0	93	0	0	93	0	0	-99	23	0	0	121	DD	-99	28	DD	1	18	136	1	26.625
107	Sainte Marie Island (Ambohidena)	19236.2	362.385	2116.5	0	-99	19	1	1590.79	37	1	3235.8	1	1	0.4	99	0	0	171	0	0	37	0	-99	182	-99	189	0	0	93	0	-99	94	1	0	-99	23	0	-99	122	DD	-99	28	DD	1	1.83077	200	1	2.02564
108	Tampolo	1403.43	-99	-99	0	-99	19	1	4661.01	9	0	-99	44	1	0.457664	86	0	0	171	0	0	37	1	40.1338	92	35301.7	129	0	0	93	0	0	93	0	0	-99	23	0	0	121	DD	-99	28	DD	1	24.6667	115	1	36.3333
109	Mahatsara (Mahambo Foulpointe)	293.349	28.14	-99	0	-99	19	0	-99	195	0	-99	44	0	-99	195	0	0	171	0	-99	38	0	0	181	0	188	0	0	93	0	0	93	0	0	-99	23	0	0	121	DD	-99	28	DD	1	2	198	1	2
110	Analalava Foulpointe	317.355	-99	-99	0	-99	19	1	3918.28	12	0	-99	44	1	0.568934	70	1	0.298126	91	0	0	37	1	52.6668	56	4989.52	165	0	0	93	0	0	93	0	0	-99	23	0	0	121	DD	-99	28	DD	1	26	107	1	39.5
111	Ambondrobe (Vohémar)	5314.29	3165.79	-99	0	-99	19	1	1156.48	51	0	-99	44	1	0.310575	115	1	0.127221	133	0	0	37	1	47.2268	66	156412	97	0	0	93	0	0	93	0	0	-99	23	0	0	121	DD	-99	28	DD	1	14.8519	141	1	14.9815
112	Sorata	28452.8	25131.6	-99	0	-99	19	1	284.775	133	0	-99	44	1	0.961454	12	1	0.808251	34	1	0.019097	25	1	81.4906	41	1692800	41	1	0.000225684	78	1	1446.49	57	0	0	-99	23	1	0.68705	16	DD	-99	28	DD	1	62.6035	27	1	95.6807
113	Andravory (Andrafainkona)	16503	13882.8	-99	0	-99	19	1	173.456	151	0	-99	44	1	0.811056	30	1	1	1	0	0	37	1	125.743	21	1402720	49	1	5.47744e-05	88	1	284.615	73	0	0	-99	23	1	0.941312	5	DD	-99	28	DD	1	74.3049	16	1	105.982
114	Fanambana (Vohémar)	3983.37	-99	-99	0	-99	19	1	1374.81	42	0	-99	44	1	0.158857	147	1	0.469725	68	0	0	37	1	50.5629	62	158275	96	0	0	93	0	0	93	0	0	-99	23	1	0.018165	96	DD	-99	28	DD	1	25.0976	112	1	31.1951
115	Ambanitazana (Antsiranana)	247.591	-99	-99	0	-99	19	1	3680.52	15	0	-99	44	1	1	1	1	0.918684	11	0	0	37	1	57.6108	51	4430.78	166	0	0	93	0	0	93	0	0	-99	23	0	-99	122	DD	-99	28	DD	1	39.3333	72	1	70
116	Ambohipiraka	538.197	372.073	-99	0	-99	19	1	1373.38	43	0	-99	44	1	0.468152	83	1	0.35291	85	0	0	37	1	38.5706	96	6575.04	160	0	0	93	0	0	93	0	0	-99	23	1	1	1	DD	-99	28	DD	1	45.2	51	1	80.4
117	Ilevika (Matsaborilava)	1055.55	779.424	-99	0	-99	19	1	686.263	79	0	-99	44	1	0.748138	40	1	0.577233	56	1	0.006741	31	1	31.1846	110	14079.6	147	0	0	93	0	0	93	0	0	-99	23	1	0.549937	27	DD	-99	28	DD	1	49.125	45	1	87.5
119	Oronjia Forest	2503.61	-99	-99	0	-99	19	1	0.0703704	193	1	0.2375	42	0	-99	195	0	-99	172	0	-99	38	1	26.5721	125	13121.7	149	0	0	93	0	0	93	0	1	2	20	0	-99	122	DD	-99	28	DD	1	2.69231	197	1	2.30769
120	Sahafary (Andranomena Antsiranana)	1209.78	813.047	-99	0	-99	19	1	191.753	144	0	-99	44	1	0.443951	88	1	0.992183	7	0	0	37	1	29.9143	116	24285	136	0	0	93	0	0	93	0	0	-99	23	0	0	121	DD	-99	28	DD	1	32.3846	88	1	55.6154
121	Rigny Complex Bay (Antsiranana)	9406.59	6105.41	2701.4	0	-99	19	1	187.121	147	1	217.23	23	1	0.434655	90	1	0.011425	165	0	0	37	1	23.9105	132	112661	103	0	0	93	0	0	93	1	1	7	16	0	0	121	DD	-99	28	DD	1	8.84615	171	1	11.7473
122	Anjozorobe Angavo-Tsinjoarivo Corridor	42806.6	31952.1	-99	0	-99	19	1	657.909	83	0	-99	44	1	0.364542	103	1	0.368586	81	1	0.074286	17	1	57.4062	52	1649780	42	1	0.00174681	49	1	10449.7	36	0	0	-99	23	1	0.248104	53	DD	-99	28	DD	1	30.303	94	1	40.1352
123	Makira	370532	-99	-99	1	265	14	1	387.038	121	0	-99	44	1	0.830389	29	1	0.770053	37	0	0	37	1	163.91	6	47477500	2	1	2.74096e-06	92	1	458.876	69	0	0	-99	23	1	0.608929	23	DD	-99	28	DD	1	74.7131	15	1	86.2443
124	Daraina-Loky Manambato SAPM	256013	-99	-99	1	300	11	1	1119.15	53	0	-99	44	1	0.677713	52	1	0.700487	44	0	0	37	1	17.2465	145	1726970	39	1	3.2527e-05	90	1	91.4285	77	0	0	-99	23	1	0.11337	67	DD	-99	28	DD	1	30.6422	93	1	58.0207
125	Mananara South River	1562.56	-99	-99	0	-99	19	1	88.6	172	0	-99	44	1	1	1	1	1	1	0	0	37	0	0	181	0	188	0	0	93	0	0	93	0	0	-99	23	0	-99	122	DD	-99	28	DD	1	57	34	1	115
126	Sambava River	231.365	-99	-99	0	-99	19	0	-99	195	0	-99	44	1	0.506965	74	1	0.126417	134	0	0	37	1	17.9905	142	107.943	184	0	0	93	0	0	93	0	0	-99	23	0	-99	122	DD	-99	28	DD	1	33	86	1	54.6667
127	Namorona-Faraony River	2097.39	-99	-99	0	-99	19	1	6818.21	3	0	-99	44	1	0.96533	10	1	0.28226	95	0	0	37	0	0	181	0	188	0	0	93	0	0	93	0	0	-99	23	0	-99	122	DD	-99	28	DD	1	36.5652	80	1	72
128	Maevarano River	2733.29	505.078	-99	0	-99	19	1	1073.32	56	0	-99	44	1	0.325706	110	1	0.245557	101	0	0	37	1	20.1055	141	2836.64	170	0	0	93	0	0	93	0	0	-99	23	0	-99	122	DD	-99	28	DD	1	14.2069	145	1	28.1034
129	Sofia River	5400.13	1772.22	-99	0	-99	19	1	800.704	72	0	-99	44	1	0.145563	153	1	0.178782	123	0	0	37	1	13.6114	153	13145.5	148	0	0	93	0	0	93	0	0	-99	23	1	0.060919	81	DD	-99	28	DD	1	8.87037	170	1	15.5741
130	Lake Andrapongy and Anjingo River	10013.7	953.6	-99	0	-99	19	1	545.403	100	0	-99	44	1	0.313347	114	1	0.580776	55	0	0	37	1	12.0288	157	14634.6	146	0	0	93	0	0	93	0	0	-99	23	1	0.482001	34	DD	-99	28	DD	1	27.9709	104	1	53.835
131	Mahanara River	1939.56	200.301	-99	0	-99	19	1	3719.86	14	0	-99	44	1	0.428485	95	1	0.268678	98	0	0	37	1	65.8403	43	18675.1	141	0	0	93	0	0	93	0	0	-99	23	0	0	121	DD	-99	28	DD	1	23.6842	120	1	36.2632
132	Mananjary River	7303.25	739.96	-99	0	-99	19	1	5036.62	6	0	-99	44	1	0.194241	137	1	0.068869	153	0	0	37	0	0	181	0	188	0	0	93	0	0	93	0	0	-99	23	0	-99	122	DD	-99	28	DD	1	10.0137	167	1	15.5342
133	Bermarivo River	1454.05	740.315	-99	0	-99	19	1	1706.6	35	0	-99	44	1	0.458525	85	1	1	1	0	0	37	0	0	181	0	188	0	0	93	0	0	93	0	0	-99	23	0	-99	122	DD	-99	28	DD	1	36.5	81	1	69.0833
134	Ankavia-Ankavana River (Antalaha)	871.666	277.364	-99	0	-99	19	1	6504.97	5	0	-99	44	1	0.997399	3	1	0.997893	3	0	0	37	1	20.1685	140	423.539	181	0	0	93	0	0	93	0	0	-99	23	0	-99	122	DD	-99	28	DD	1	62.4286	28	1	119.857
135	Ivoloina River	1184.01	-99	-99	0	-99	19	0	-99	195	0	-99	44	1	1	1	1	0.984533	8	0	0	37	0	0	181	0	188	0	0	93	0	0	93	0	0	-99	23	0	-99	122	DD	-99	28	DD	1	42.6154	58	1	80.6154
136	Antainambalana-Andranofotsy River (Antalaha)	1136.2	244.975	-99	0	-99	19	1	4717.76	8	0	-99	44	1	0.265163	120	1	0.200461	113	0	0	37	1	28.3501	121	2143.03	174	0	0	93	0	0	93	0	0	-99	23	1	0.564056	25	DD	-99	28	DD	1	36.9167	79	1	56.5
137	Tsarasaotra Lake	40.0622	0.420105	-99	0	-99	19	0	-99	195	0	-99	44	1	0.165864	143	1	0.329239	87	1	1	1	1	35.1117	105	70.2233	186	0	0	93	0	0	93	0	0	-99	23	0	-99	122	DD	-99	28	DD	1	89	7	1	131
138	Ambatotsirongorongo	779.756	-99	-99	0	-99	19	1	1015.33	60	0	-99	44	1	0.90144	18	1	0.83459	30	0	0	37	1	34.786	106	5191.05	164	1	0.0136638	11	1	445.486	70	0	0	-99	23	0	0	121	DD	-99	28	DD	1	31.1429	91	1	56.5714
139	Angavo Androy	565.859	-99	-99	0	-99	19	1	610	89	0	-99	44	1	0.111465	160	1	0.449496	70	0	0	37	1	25.4231	127	3863.53	168	0	0	93	0	0	93	0	0	-99	23	0	0	121	DD	-99	28	DD	1	12.5	152	1	21.8333
140	Tarzanville (Moramanga)	193.522	26.145	-99	0	-99	19	0	-99	195	0	-99	44	1	0.363209	104	1	0.233814	106	0	0	37	1	82.029	40	1311.22	176	0	0	93	0	0	93	0	0	-99	23	0	-99	122	DD	-99	28	DD	1	17	138	1	29.3333
141	Ambohidray	2330.37	-99	-99	0	-99	19	1	1231.94	46	0	-99	44	1	0.615158	60	1	1	1	0	0	37	1	30.0282	114	6029.63	162	1	0.0139535	10	1	64.3906	81	0	0	-99	23	0	-99	122	DD	-99	28	DD	1	40.6667	65	1	80.2381
142	Makirovana-Ambatobiribiry-Anjombolava-Tsihomanaomby Complex	6044.95	-99	-99	0	-99	19	1	984.467	61	0	-99	44	1	0.684526	50	1	0.904853	15	0	0	37	1	130.467	18	319557	80	0	0	93	0	0	93	0	0	-99	23	1	0.099532	70	DD	-99	28	DD	1	46.8276	47	1	65.8276
143	Analalava-Analabe-Betanantanana (Ambatosoratra)	865.242	-99	-99	0	-99	19	1	1457.76	38	0	-99	44	1	0.779578	34	1	0.868619	23	0	0	37	1	26.9639	124	7040.81	159	0	0	93	0	0	93	0	0	-99	23	1	1	1	DD	-99	28	DD	1	52.8889	39	1	102
144	Ambatofotsy (Anosibe An'Ala)	1212.02	-99	-99	0	-99	19	1	1376.75	41	0	-99	44	1	0.500271	76	1	0.21897	109	0	0	37	1	84.6745	38	53636.2	121	1	0.00208982	46	1	474.102	68	0	0	-99	23	1	0.482652	33	DD	-99	28	DD	1	28.1538	101	1	35.8462
145	Andrafiamena	58824.2	-99	-99	0	-99	19	1	407.742	117	0	-99	44	1	0.321137	112	1	0.833936	31	0	0	37	1	15.6916	149	307878	81	1	0.000328841	75	1	180.391	74	0	0	-99	23	1	0.285129	47	DD	-99	28	Y	1	29.0202	98	1	55.6672
146	Anjiamangirana Forest Station	24436.2	9884.68	-99	0	-99	19	1	535.891	103	0	-99	44	1	0.222283	130	1	0.628386	49	0	0	37	1	11.942	158	37424.6	125	0	0	93	0	0	93	0	0	-99	23	1	0.463192	37	DD	-99	28	DD	1	24.8471	113	1	49.1116
147	Ankodida (Anosy Future SAPM)	10547.3	-99	-99	0	-99	19	1	1304.97	44	0	-99	44	1	0.201171	133	1	0.50648	65	0	0	37	1	26.0138	126	225413	90	1	0.000203492	79	1	162.699	75	0	0	-99	23	0	0	121	DD	-99	28	DD	1	18.5238	135	1	26.5048
148	Kianjavato	765.588	438.492	-99	0	-99	19	1	2268.5	24	0	-99	44	1	0.632031	58	1	0.192541	118	1	0.088086	16	1	125.435	22	54633.3	120	0	0	93	0	0	93	0	0	-99	23	1	0.121536	63	DD	-99	28	DD	1	37.875	77	1	40.75
149	Pointe à Larrée	4414.31	-99	-99	0	-99	19	1	3019.42	17	0	-99	44	1	0.912945	17	1	0.438293	72	0	0	37	1	46.469	68	56033.8	117	0	0	93	0	0	93	0	0	-99	23	0	0	121	DD	-99	28	DD	1	25.6364	110	1	44.3864
150	Ambato-Boeny	12754.5	3117.5	-99	0	-99	19	1	681.167	80	0	-99	44	1	0.064624	177	1	0.081795	148	0	0	37	1	20.5282	139	62001	115	1	0.0238101	4	1	4483.87	47	0	0	-99	23	1	0.081358	74	DD	-99	28	DD	1	6.072	184	1	9.152
151	Anadabolava-Betsimalaho NPA (Anosy)	25701.6	-99	-99	0	-99	19	1	205.698	143	0	-99	44	1	0.379767	102	1	0.999849	2	0	0	37	1	52.3829	57	864487	61	1	0.00360963	35	1	11878.6	35	0	0	-99	23	1	0.341731	44	DD	-99	28	DD	1	41.1137	63	1	65.6902
152	Andreba	29.1245	-99	-99	0	-99	19	0	-99	195	0	-99	44	0	-99	195	0	-99	172	0	-99	38	0	-99	182	-99	189	0	0	93	0	-99	94	0	0	-99	23	0	-99	122	DD	-99	28	DD	0	-99	214	0	0
153	Ankafobe	157.646	18.0355	-99	0	-99	19	0	-99	195	0	-99	44	1	0.076863	171	1	0.233934	105	1	1	1	0	0	181	0	188	0	0	93	0	0	93	0	0	-99	23	0	-99	122	DD	-99	28	DD	1	28	103	1	56
154	Manjakatompo-Ankaratra Massif	2660.93	-99	-99	0	-99	19	1	7112.62	2	0	-99	44	1	0.638007	56	1	0.420686	75	1	0.848637	2	1	40.9901	89	41332.8	123	0	0	93	0	0	93	0	0	-99	23	1	0.672622	17	DD	-99	28	Y	1	52.9655	37	1	97.4138
155	Antrema	20655.5	-99	-99	0	-99	19	1	191.725	145	1	126.81	30	1	0.467305	84	1	0.242228	102	0	0	37	1	13.3839	154	88013.7	108	1	0.00168373	50	1	331.639	71	0	0	0	22	0	0	121	DD	-99	28	DD	1	8.39409	173	1	14.7734
156	Ambodivahibe Bay	188312	-99	-99	1	334	4	1	46.2867	183	1	57.3474	35	1	0.071428	173	0	0	171	0	0	37	1	0.945401	178	2282.09	173	0	0	93	0	0	93	0	1	35	7	0	0	121	DD	-99	28	Y	1	0.049626	211	1	0.046958
157	Efatsy (Farafangana)	5623.76	3989.54	-99	0	-99	19	1	2858.92	19	0	-99	44	1	0.992051	6	1	0.35651	83	1	0.575341	3	1	49.8111	63	102573	104	1	0.00148071	53	1	548.895	67	0	0	-99	23	1	0.011738	101	DD	-99	28	DD	1	45.6667	48	1	80.0526
158	Diégo Bay	31816.1	7913.44	3103.99	0	-99	19	1	179.254	149	1	182.35	24	1	0.734022	42	1	0.070404	151	0	0	37	1	15.582	150	85586.3	109	0	0	93	0	0	93	1	1	100	5	0	0	121	DD	-99	28	DD	1	6.22187	183	1	10.2188
159	Lake Tseny	935.641	554.022	-99	0	-99	19	1	315.398	129	0	-99	44	1	0.079149	170	1	0.077425	150	0	0	37	1	7.06592	167	587.946	178	0	0	93	0	0	93	0	0	-99	23	1	0.011357	102	DD	-99	28	DD	1	3.09091	195	1	6
160	Mandena	230.309	-99	-99	0	-99	19	1	2010.4	30	0	-99	44	1	0.535585	71	1	1	1	0	0	37	1	46.1982	70	4397.99	167	0	0	93	0	0	93	0	0	-99	23	0	0	121	DD	-99	28	DD	1	30	95	1	50
161	Fandriana Marolambo Corridor	194128	-99	-99	0	-99	19	1	891.615	65	0	-99	44	1	0.61092	61	1	0.324326	88	1	0.187134	11	1	85.3796	37	10227600	10	1	0.00274228	41	1	91953.4	13	0	0	-99	23	1	0.316763	45	DD	-99	28	Y	1	40.3241	67	1	54.7546
162	Nosivolo Wetland	6890.71	-99	-99	0	-99	19	0	-99	195	0	-99	44	1	0.429967	93	1	0.246568	100	0	0	37	0	0	181	0	188	0	0	93	0	0	93	0	0	-99	23	0	-99	122	DD	-99	28	Y	1	20.4638	128	1	38.2899
163	PK32-Ranobe	168610	-99	-99	1	326	5	1	559.392	94	1	713.625	8	1	0.400537	98	1	0.260239	99	0	0	37	1	44.7337	74	5243800	17	1	0.0265959	2	1	560212	1	0	1	241	3	1	0.078155	76	DD	-99	28	DD	1	21.1101	125	1	26.9833
164	Ambatofinandrahana	37367.9	60.4614	-99	0	-99	19	0	-99	195	0	-99	44	1	0.215129	131	1	0.219956	108	1	0.266245	5	0	0	181	0	188	0	0	93	0	0	93	0	0	-99	23	0	-99	122	DD	-99	28	DD	1	17.2075	137	1	33.9973
165	Ankorabe (Antadonkomby)	81.1337	-99	-99	0	-99	19	1	3781.36	13	0	-99	44	1	0.479943	80	1	0.29627	93	0	0	37	0	0	181	0	188	0	0	93	0	0	93	0	0	-99	23	0	-99	122	DD	-99	28	DD	1	20	130	1	37
166	Ambakoana/Analabe	39.5864	-99	-99	0	-99	19	0	-99	195	0	-99	44	0	-99	195	0	-99	172	0	-99	38	0	-99	182	-99	189	0	0	93	0	-99	94	0	0	-99	23	0	-99	122	DD	-99	28	DD	0	-99	214	0	0
167	Anjozorobe	13435.6	-99	-99	0	-99	19	1	600.289	90	0	-99	44	1	0.601499	64	1	0.627816	51	1	0.049555	21	1	50.6397	60	440818	75	1	0.0028171	40	1	4732.66	45	0	0	-99	23	1	0.53224	28	DD	-99	28	DD	1	42.3609	60	1	68.6165
168	Bobakindro (Salafaina)	6120.66	5485.43	-99	0	-99	19	1	1265.23	45	0	-99	44	1	0.883495	22	1	0.88805	20	0	0	37	1	60.0385	49	292910	83	1	6.27431e-05	86	1	71.5239	79	0	0	-99	23	1	0.053734	85	DD	-99	28	DD	1	49.5667	44	1	72.7167
169	Velondriake	94573.4	-99	-99	0	-99	19	1	538.821	102	1	163.91	26	0	-99	195	0	-99	172	0	-99	38	1	9.25122	162	12596.8	150	0	0	93	0	0	93	0	0	0	22	0	-99	122	DD	-99	28	DD	1	0.110294	210	1	0.081932
170	Sainte Luce/Ambato Atsinanana	1309.53	-99	-99	0	-99	19	1	156.75	155	0	-99	44	1	0.432727	92	0	0	171	0	0	37	1	25.2805	128	10725.7	155	0	0	93	0	0	93	0	0	-99	23	0	0	121	DD	-99	28	DD	1	11.2308	158	1	17.3846
171	Sahafina Forest (Anivorano-Brickaville)	752.364	-99	-99	0	-99	19	1	292.15	132	0	-99	44	1	0.257941	122	1	0.55333	59	0	0	37	1	126.127	20	21040.1	139	0	0	93	0	0	93	0	0	-99	23	0	-99	122	DD	-99	28	DD	1	28.1429	102	1	40.2857
172	Manombo Classified Forest	10006	-99	-99	0	-99	19	1	4587.48	10	0	-99	44	1	0.891398	20	1	0.237558	104	0	0	37	1	7.38206	165	7121.71	158	0	0	93	0	0	93	0	0	-99	23	0	0	121	Y	0	27	DD	1	25.45	111	1	50.15
173	Vohipaho complex	3654.76	-99	-99	0	-99	19	1	2972.94	18	0	-99	44	1	0.78837	33	1	0.371372	80	0	0	37	1	52.2813	58	83630.3	110	1	0.00398838	32	1	1283.03	58	0	0	-99	23	1	0.354102	43	DD	-99	28	DD	1	36.1316	82	1	60.3947
174	Anena (Beloha)	23520.4	14946.6	-99	0	-99	19	1	673.613	81	0	-99	44	1	0.19323	138	1	0.475201	67	0	0	37	1	38.3006	97	724305	65	1	0.00211833	44	1	5327.02	44	0	0	-99	23	1	0.140265	62	DD	-99	28	DD	1	24.1883	118	1	32.0711
175	Mangabe-Ranomena-Sasarotra	26813.5	-99	-99	0	-99	19	1	279.517	136	0	0	43	1	0.482551	79	1	0.403198	78	1	0.057942	19	1	83.9327	39	1060300	55	1	0.0342906	1	1	143509	6	0	0	-99	23	1	0.25349	52	DD	-99	28	DD	1	32.3556	89	1	45.5148
176	Grand Reef Toliary	306769	35591.9	25716.6	0	-99	19	1	816.097	70	1	400.851	14	1	0.473084	81	1	0.039936	159	0	0	37	1	1.44087	173	36611	126	1	6.51575e-05	85	1	3.51883	91	1	1	7	16	0	0	121	DD	-99	28	DD	1	0.712516	207	1	1.22881
177	Lokaro, Cap Antsirabe, Baie de Gallions, Cap Malaimpioka, littoral Cap Sainte Marie coast	27956.9	14.759	444.145	1	319	9	0	-99	195	1	111.75	31	0	0	194	0	0	171	0	0	37	0	0	181	0	188	0	0	93	0	0	93	1	0	-99	23	0	0	121	DD	-99	28	DD	1	0.430605	208	1	0.430604
178	Ampasindava (Nosy Hara), Vohilava et Nosy Be coast	796915	5256.7	32533.9	1	300	11	1	401.995	118	1	256.464	20	1	0.44157	89	0	0	171	0	0	37	1	11.0908	160	22628.9	137	0	0	93	0	0	93	1	1	6	17	0	0	121	Y	486	14	DD	1	25.7068	109	1	25.7093
179	Iranja-Ankazoberavina-Russes bays	189916	-99	-99	1	338	3	1	114.275	163	1	150.444	28	1	0.469491	82	1	0.159656	126	0	0	37	1	16.7555	146	55154.3	119	0	0	93	0	0	93	0	1	2	20	0	0	121	DD	-99	28	DD	1	1.29195	202	1	2.44976
180	Antogil Bay	440543	309.657	5464.17	1	377	1	1	1780.98	33	1	1474.06	3	0	0	194	0	0	171	0	0	37	1	3.47465	172	5224.61	163	1	0.000674049	69	1	2.89755	92	1	0	-99	23	0	0	121	DD	-99	28	DD	1	1.00954	204	1	1.03065
181	Belalanda	162.22	16.1523	-99	0	-99	19	0	-99	195	0	0	43	1	0.002234	193	1	0.016011	164	0	0	37	0	0	181	0	188	0	0	93	0	0	93	0	0	-99	23	0	-99	122	DD	-99	28	DD	1	11	161	1	11
182	Ambalimbe Menabe	109116	76698.1	-99	1	273	13	1	313.824	130	0	0	43	1	0.042388	185	1	0.04349	158	0	0	37	1	44.0122	78	3126470	31	1	0.0111981	14	1	124478	7	0	0	-99	23	1	0.085162	72	DD	-99	28	DD	1	10.2255	165	1	6.37855
183	Ankafina (Ambohimahasoa)	625.222	12.6876	-99	0	-99	19	0	-99	195	0	0	43	1	0.434643	91	1	0.689121	47	0	0	37	0	0	181	0	188	0	0	93	0	0	93	0	0	-99	23	0	-99	122	DD	-99	28	DD	1	28.5	100	1	51
184	North Antanifotsy (Diana)	1392.59	897.896	-99	0	-99	19	0	0	194	0	0	43	1	0.352236	108	1	0.508602	64	0	0	37	1	42.8914	81	30024.2	133	0	0	93	0	0	93	0	0	-99	23	0	0	121	DD	-99	28	DD	1	21.5	124	1	30.5833
185	South Antanifotsy (Diana)	1188.86	1034.47	-99	0	-99	19	1	468.204	109	0	0	43	1	0.686527	49	1	0.355742	84	0	0	37	1	45.8768	72	35704.9	128	0	0	93	0	0	93	0	0	-99	23	0	0	121	DD	-99	28	DD	1	27.2857	105	1	41.7857
186	Bemanevika (Ankaizina wetlands)	3689.21	-99	-99	0	-99	19	1	916.943	63	0	-99	44	1	0.587894	66	1	1	1	0	0	37	0	0	181	0	188	0	0	93	0	0	93	0	0	-99	23	0	-99	122	DD	-99	28	DD	1	43.0789	56	1	86.1316
187	Beampingaratsy (Midongy du Sud-Andohahela Corridor)	116069	95519.9	-99	0	-99	19	1	255.358	138	0	-99	44	1	0.874086	23	1	0.781381	36	1	0.001569	34	1	111.642	28	10598600	8	1	0.00282253	39	1	105860	11	0	0	-99	23	1	0.553739	26	DD	-99	28	DD	1	65.0631	23	1	84.6704
188	Beanka	18340.2	-99	-99	0	-99	19	1	62.121	181	0	-99	44	1	0.19204	139	1	0.62797	50	0	0	37	1	41.8898	85	504703	71	0	0	93	0	0	93	0	0	-99	23	1	0.082363	73	DD	-99	28	DD	1	24.1444	119	1	34.7556
189	Analamay-Mantadia Corridor	7962.94	7137.13	-99	0	-99	19	1	1078.42	55	0	-99	44	1	0.664201	53	1	0.907914	13	0	0	37	1	176.653	4	1031300	57	1	0.00589506	25	1	23696.3	28	0	0	-99	23	1	0.748349	15	DD	-99	28	DD	1	78.6914	10	1	92
190	Lake and river Andranomalaza (Maromandia)	417.949	192.208	136.55	0	-99	19	1	664.65	82	0	-99	44	0	-99	195	0	-99	172	0	-99	38	1	38.0932	99	6394.92	161	0	0	93	0	0	93	1	0	-99	23	0	-99	122	DD	-99	28	DD	1	2.8	196	0	0
191	Lake Sahaka/Analabe	277.767	-99	-99	0	-99	19	1	1414.44	40	0	-99	44	1	0.050684	182	0	0	171	0	0	37	1	24.2049	130	432.947	180	0	0	93	0	0	93	0	0	-99	23	0	-99	122	DD	-99	28	DD	1	1	205	1	2
192	West Itampolo Mahafaly	11118.1	8878.72	413.112	0	-99	19	1	540.719	101	1	81.78	33	1	0.513139	73	1	0.405304	77	0	0	37	1	1.06415	177	2521.99	172	0	0	93	0	0	93	1	0	-99	23	0	0	121	DD	-99	28	DD	1	4.83636	189	1	9.60909
193	Salary Bay	108627	-99	-99	1	326	5	1	437.24	113	1	394.073	15	0	-99	195	0	-99	172	0	-99	38	1	1.33042	176	913.504	177	0	0	93	0	0	93	0	0	-99	23	0	0	121	DD	-99	28	DD	1	0.000925	212	0	0
194	Mandraka	3559.38	3150.73	-99	0	-99	19	1	2581.21	22	0	-99	44	1	0.486028	77	1	0.418303	76	1	0.055258	20	1	61.2605	46	127715	100	1	0.00806008	20	1	3524.92	49	0	0	-99	23	1	0.237488	54	DD	-99	28	DD	1	32.7949	87	1	47.5385
195	Mahialambo	355.631	-99	-99	0	-99	19	0	-99	195	0	-99	44	1	1	1	1	1	1	0	0	37	0	0	181	0	188	0	0	93	0	0	93	0	0	-99	23	0	-99	122	DD	-99	28	DD	1	58	32	1	116
196	Nosy Ve Androka	62714.6	-99	-99	1	307	10	0	-99	195	1	21.4542	38	0	0	194	0	0	171	0	0	37	0	-99	182	-99	189	0	0	93	0	-99	94	0	0	-99	23	0	-99	122	DD	-99	28	DD	0	0	213	0	0
197	Three Bays complex	4735.95	183.279	366.309	0	-99	19	1	515.325	106	1	2415.68	2	1	0.279491	119	0	0	171	0	0	37	1	4.22692	170	1384.76	175	0	0	93	0	0	93	1	1	469	2	0	0	121	DD	-99	28	DD	1	7.29412	179	1	7.52941
198	Nosy Foty	1438.15	-99	581.645	0	-99	19	0	-99	195	0	-99	44	0	-99	195	0	-99	172	0	-99	38	0	-99	182	-99	189	0	0	93	0	-99	94	1	0	-99	23	0	-99	122	DD	-99	28	DD	0	0	213	0	0
199	Vohibola Classifed Forest	2224.85	-99	-99	0	-99	19	1	2637.38	21	0	-99	44	1	0.388283	101	0	0	171	0	0	37	1	39.8469	95	29004.5	134	0	0	93	0	0	93	0	0	-99	23	0	0	121	DD	-99	28	DD	1	12.2609	154	1	17.1739
200	Sakalava Bay (Antsiranana)	23962.7	13858.5	880.206	0	-99	19	1	96.8447	170	1	47.3778	36	1	0.746571	41	0	0	171	0	0	37	1	22.2202	134	125545	101	0	0	93	0	0	93	1	1	4	18	0	0	121	DD	-99	28	DD	1	11.9752	155	1	21.0289
201	Mangarahara-Amboamboa River	559.106	551.449	-99	0	-99	19	1	847.482	68	0	-99	44	1	0.7699	35	1	1	1	0	0	37	0	0	181	0	188	0	0	93	0	0	93	0	0	-99	23	0	-99	122	DD	-99	28	DD	1	56.25	35	1	109.5
202	Makay	9339.01	2806.77	-99	0	-99	19	1	313.605	131	0	-99	44	1	0.073229	172	1	0.188007	119	0	0	37	1	20.9954	138	90558.8	107	1	9.19898e-05	82	1	16.2577	88	0	0	-99	23	1	0.015105	100	DD	-99	28	DD	1	7.68889	177	1	10.5556
203	Cratere de Nosy Be (Lac Mont Passot)	5314.31	972.414	77.893	0	-99	19	1	1819.93	32	0	-99	44	1	0.973684	9	1	0.515151	63	0	0	37	0	-99	182	-99	189	0	0	93	0	-99	94	1	0	-99	23	0	0	121	DD	-99	28	DD	1	40.1852	68	1	53.6481
204	Tsimanampetsotse National Park	45860	-99	-99	0	-99	19	1	156.746	156	0	-99	44	1	0.006512	191	1	2.6e-05	170	0	0	37	1	29.4254	118	1115700	53	1	0.000876492	62	1	3458.12	50	0	1	1	21	0	0	121	Y	1403	12	DD	1	30.9079	92	1	25.318
205	Ambompofofo	251.925	-99	100.712	0	-99	19	0	-99	195	0	0	43	0	-99	195	0	-99	172	0	-99	38	0	0	181	0	188	0	0	93	0	0	93	1	0	-99	23	0	-99	122	DD	-99	28	DD	0	0	213	0	0
206	Anjanaharibe Sud-Marojejy Future SAPM	27033.5	-99	-99	0	-99	19	1	356.416	127	0	-99	44	1	1	1	1	1	1	0	0	37	1	130.633	16	1698050	40	0	0	93	0	0	93	0	0	-99	23	1	0.898518	7	DD	-99	28	DD	1	71.3097	18	1	111.657
207	Mananjary coast	86269.6	120.723	1100	0	-99	19	0	-99	195	0	-99	44	0	-99	195	0	0	171	0	-99	38	1	4.54828	169	9930.74	156	0	0	93	0	0	93	1	0	-99	23	0	0	121	DD	-99	28	DD	1	1.06721	203	1	1.08806
208	Complex Mangoky-Ankazoabo Forest	58228.5	-99	-99	0	-99	19	1	63.849	180	0	-99	44	1	0.025042	187	1	0.086212	146	0	0	37	1	45.9981	71	2104090	36	1	0.000993855	58	1	7756.59	41	0	0	-99	23	1	0.007093	105	DD	-99	28	DD	1	11.0713	160	1	4.2487
209	Mangoky River	10504.9	2345.2	65.4239	0	-99	19	1	418.092	115	0	-99	44	1	0.058721	178	1	0.149897	127	0	0	37	1	5.2183	168	12133.5	152	0	0	93	0	0	93	1	0	-99	23	1	0.004588	107	DD	-99	28	DD	1	4.7757	190	1	8.53271
210	Allée de Baobab	320.541	-99	-99	0	-99	19	0	-99	195	0	-99	44	1	1	1	1	1	1	0	0	37	0	0	181	0	188	0	0	93	0	0	93	0	0	-99	23	0	-99	122	DD	-99	28	DD	1	38	75	1	76
211	Vohibe Ambalabe (Vatomandry)	349.316	-99	-99	0	-99	19	1	785.477	73	0	-99	44	1	1	1	1	1	1	0	0	37	1	179.671	2	11150.4	153	0	0	93	0	0	93	0	0	-99	23	1	0.517606	30	DD	-99	28	DD	1	57	34	1	96
212	Ambondrombe (Belo sur Tsiribihina)	6931.42	-99	-99	0	-99	19	1	82.3966	174	0	-99	44	1	0.011325	190	1	0.010884	166	0	0	37	1	60.1846	48	348031	78	1	0.0149018	9	1	20699.2	30	0	0	-99	23	1	0.000427	115	DD	-99	28	DD	1	12.6667	150	1	0.782608
213	Ambre Forest	1509.77	-99	-99	0	-99	19	1	643.475	85	0	-99	44	1	1	1	0	0	171	0	0	37	0	-99	182	7729.85	157	0	0	93	0	-99	94	0	0	-99	23	0	-99	122	DD	-99	28	DD	1	19.9231	131	1	37.3077
214	Tsinjoriake-Andatabo	5400.92	-99	-99	0	-99	19	1	548.284	96	1	371.475	16	1	0.793048	32	1	0.428822	73	0	0	37	0	-99	182	98322.8	106	0	0	93	0	-99	94	0	0	0	22	1	0.000843	111	DD	-99	28	DD	1	19.1296	132	1	29.1852
215	Anja communuty Reserve	5026.47	177.125	-99	0	-99	19	1	6567.07	4	0	-99	44	1	0.455756	87	1	0.707193	41	0	0	37	0	-99	182	0	188	0	0	93	0	-99	94	0	0	-99	23	0	-99	122	DD	-99	28	DD	1	37.96	76	1	66.1
216	Ampananganandehibe-Beasina (Andilanatoby)	709.662	-99	-99	0	-99	19	0	-99	195	0	-99	44	1	1	1	1	0.9024	16	0	0	37	0	-99	182	46.5677	187	0	0	93	0	-99	94	0	0	-99	23	0	-99	122	DD	-99	28	DD	1	54	36	1	107.75
217	Tsinjoarivo	19383.5	2577.29	-99	0	-99	19	1	98.1576	169	0	-99	44	1	0.202451	132	1	0.117118	140	0	0	37	0	-99	182	39064.1	124	0	0	93	0	-99	94	0	0	-99	23	1	0.094089	71	DD	-99	28	DD	1	8.19689	175	1	15.5544
218	Marotandrano Special Reserve	40744.6	-99	-99	0	-99	19	1	143.336	159	0	-99	44	1	0.572768	69	1	0.55953	58	0	0	37	0	-99	182	551430	70	0	0	93	0	-99	94	0	0	-99	23	1	0.883435	8	DD	-99	28	DD	1	33.7475	85	1	60.848
219	Antalaha-Mahavelona coast	82585.7	664.673	6956.27	0	-99	19	1	1426.93	39	1	687.174	10	1	0.252326	125	0	0	171	0	0	37	0	-99	182	68389.3	114	0	0	93	0	-99	94	1	0	-99	23	0	0	121	DD	-99	28	DD	1	0.814458	206	1	1.21446
220	Cap St Marie Special Reserve	4027.24	-99	-99	0	-99	19	1	281.005	134	0	-99	44	1	0.528079	72	0	0	171	0	0	37	0	-99	182	33036.1	131	0	0	93	0	-99	94	0	0	-99	23	0	-99	122	Y	390	15	DD	1	11.7381	156	1	17.1667
221	Ankaraobolava-Agnakatriky	2424.14	291.867	-99	0	-99	19	1	2219.94	25	0	-99	44	1	0.246497	126	1	0.214239	110	0	0	37	0	-99	182	0	188	0	0	93	0	-99	94	0	0	-99	23	0	-99	122	DD	-99	28	DD	1	18.5789	134	1	31.5789
[truncated: 1 more columns]

## Sheet: Citation
Neugarten, RA, M Honzák, WR Turner, P Carret, K Koenig, L Andriamaro, CA Cano, M Mckinnon, HS Grantham, D Hole, D Juhn, A Rasolohery, M Steininger, TM Wright. Rapid assessment of ecosystem service co-benefits of biodiversity priority areas in Madagascar. Conservation International.
